# Supplementary material for: Analysis of huanglongbing-associated RNA-seq data reveals disturbances in biological processes within Citrus spp. triggered by Candidatus Liberibacter asiaticus infection
Source: Front Plant Sci. 2024 Apr 10;15:1388163. doi: 10.3389/fpls.2024.1388163 (PMC11039969; doi:10.3389/fpls.2024.1388163)
Supplement: Supplementary file 1 [file Table_1.xlsx]

## Sheet: Supplementary Table 1
Supplementary Table 1. Primers used in this study
Primers	Sequences	Amplification length (bp)
Cs_ont_1g026080-F	GGGTCTCAATCCTCTCATGTTC	89
Cs_ont_1g026080-R	TTTCCCATTCCGTGGTTCTC
Cs_ont_2g006750-F	AAGCGGTTTCAGGAGAAATAGT	93
Cs_ont_2g006750-R	CTCGACAAGGTGGCAAAGA
Cs_ont_2g006950-F	GTCACGTCCTCTGGACATAAAC	101
Cs_ont_2g006950-R	CCCACCATGTGGCGAAATA
Cs_ont_5g028190-F	GACTCCAGCCACAGGTATTATC	124
Cs_ont_5g028190-R	ACACTGCTGAAGAGAAGAAACT
Cs_ont_6g024150-F	GCAAGCCATGCTAGATCCTATT	104
Cs_ont_6g024150-R	GAGTCTTCCCATGTGCTGTATC
Cs_ont_8g021290-F	CTTCAGAGACTACTGGGAGGATA	111
Cs_ont_8g021290-R	AAAGGTGTCTTCGGGTCATAAA
GAPDH-F	CAGCACTCAAAGGCAAACTAAA	85
GAPDH-R	CGACACCTGAACGACAAGAT
