# Supplementary material for: Analysis of huanglongbing-associated RNA-seq data reveals disturbances in biological processes within Citrus spp. triggered by Candidatus Liberibacter asiaticus infection
Source: Front Plant Sci. 2024 Apr 10;15:1388163. doi: 10.3389/fpls.2024.1388163 (PMC11039969; doi:10.3389/fpls.2024.1388163)
Supplement: Supplementary file 2 [file Table_2.xlsx]

## Sheet: Supplementary Table 2
Supplementary Table 2. RNA-seq data used in this study
Accession	Run	Reference	Experiment	Sample ID	Group	Title
SRX19859675	SRR24058308	https://doi.org/10.3389/fpls.2023.1119530	Experiment 1	Severe-2019M2-R4	HLB	GSM7142285: Severe-February-rep 4; Citrus sinensis; RNA-Seq
SRX19859674	SRR24058309			Severe-2019M2-R3	HLB	GSM7142284: Severe-February-rep 3; Citrus sinensis; RNA-Seq
SRX19859673	SRR24058310			Severe-2019M2-R2	HLB	GSM7142283: Severe-February-rep 2; Citrus sinensis; RNA-Seq
SRX19859672	SRR24058311			Severe-2019M2-R1	HLB	GSM7142282: Severe-February-rep 1; Citrus sinensis; RNA-Seq
SRX19859671	SRR24058312			Mild-2019M2-R4	HLB	GSM7142281: Mild-February-rep 4; Citrus sinensis; RNA-Seq
SRX19859670	SRR24058313			Mild-2019M2-R3	HLB	GSM7142280: Mild-February-rep 3; Citrus sinensis; RNA-Seq
SRX19859669	SRR24058314			Mild-2019M2-R2	HLB	GSM7142279: Mild-February-rep 2; Citrus sinensis; RNA-Seq
SRX19859668	SRR24058315			Mild-2019M2-R1	HLB	GSM7142278: Mild-February-rep 1; Citrus sinensis; RNA-Seq
SRX19859667	SRR24058316			Severe-2018M11-R4	HLB	GSM7142277: Severe-November-rep 4; Citrus sinensis; RNA-Seq
SRX19859666	SRR24058317			Severe-2018M11-R3	HLB	GSM7142276: Severe-November-rep 3; Citrus sinensis; RNA-Seq
SRX19859665	SRR24058318			Severe-2018M11-R2	HLB	GSM7142275: Severe-November-rep 2; Citrus sinensis; RNA-Seq
SRX19859664	SRR24058319			Severe-2018M11-R1	HLB	GSM7142274: Severe-November-rep 1; Citrus sinensis; RNA-Seq
SRX19859663	SRR24058320			Mild-2018M11-R4	HLB	GSM7142273: Mild-November-rep 4; Citrus sinensis; RNA-Seq
SRX19859662	SRR24058321			Mild-2018M11-R3	HLB	GSM7142272: Mild-November-rep 3; Citrus sinensis; RNA-Seq
SRX19859661	SRR24058322			Mild-2018M11-R2	HLB	GSM7142271: Mild-November-rep 2; Citrus sinensis; RNA-Seq
SRX19859660	SRR24058323			Mild-2018M11-R1	HLB	GSM7142270: Mild-November-rep 1; Citrus sinensis; RNA-Seq
SRX7519402	SRR10848789	https://doi.org/10.1038/s41597-019-0162-y	Experiment 2	HLB_L1	HLB	RNA-seq of citrus tissues: Huanglongbing young leaf 1
SRX7519394	SRR10848797			HLB_R3	HLB	RNA-seq of citrus tissues: Huanglongbing root 3
SRX7519393	SRR10848798			HLB_R2	HLB	RNA-seq of citrus tissues: Huanglongbing root 2
SRX7519392	SRR10848799			HLB_R1	HLB	RNA-seq of citrus tissues: Huanglongbing root 1
SRX7519391	SRR10848800			HLB_P3	HLB	RNA-seq of citrus tissues: Huanglongbing bark 3
SRX7519390	SRR10848801			HLB_P2	HLB	RNA-seq of citrus tissues: Huanglongbing bark 2
SRX7519389	SRR10848802			HLB_P1	HLB	RNA-seq of citrus tissues: Huanglongbing bark 1
SRX7519388	SRR10848803			HLB_L3	HLB	RNA-seq of citrus tissues: Huanglongbing young leaf 3
SRX7519387	SRR10848804			HLB_L2	HLB	RNA-seq of citrus tissues: Huanglongbing young leaf 2
SRX7519401	SRR10848790			CK_R3	MOCK	RNA-seq of citrus tissues: healthy root 3
SRX7519400	SRR10848791			CK_R2	MOCK	RNA-seq of citrus tissues: healthy root 2
SRX7519399	SRR10848792			CK_R1	MOCK	RNA-seq of citrus tissues: healthy root 1
SRX7519398	SRR10848793			CK_P3	MOCK	RNA-seq of citrus tissues: healthy bark 3
SRX7519397	SRR10848794			CK_P2	MOCK	RNA-seq of citrus tissues: healthy bark 2
SRX7519396	SRR10848795			CK_P1	MOCK	RNA-seq of citrus tissues: healthy bark 1
SRX7519395	SRR10848796			CK_L3	MOCK	RNA-seq of citrus tissues: healthy young leaf 3
SRX7519386	SRR10848805			CK_L2	MOCK	RNA-seq of citrus tissues: healthy young leaf 2
SRX7519385	SRR10848806			CK_L1	MOCK	RNA-seq of citrus tissues: healthy young leaf 1
SRX7065632	SRR10356225	https://doi.org/10.1016/j.pmpp.2019.101457	Experiment 3	CS-HLB_1	HLB	RNA-Seq of leaf: Citrus sinensis, HLB
SRX7065628	SRR10356229			CS-M_1	MOCK	RNA-Seq of leaf: Citrus sinensis, MOCK
SRX2999680	SRR5821816,SRR5821817	https://doi.org/10.1038/s41438-019-0152-4	Experiment 4	Rd2	HLB	GSM2701805: Rd2; Citrus sinensis; RNA-Seq
SRX2999679	SRR5821814,SRR5821815			Rd1	HLB	GSM2701804: Rd1; Citrus sinensis; RNA-Seq
SRX2999676	SRR5821808,SRR5821809			Dd2	HLB	GSM2701801: Dd2; Citrus sinensis; RNA-Seq
SRX2999675	SRR5821806,SRR5821807			Dd1	HLB	GSM2701800: Dd1; Citrus sinensis; RNA-Seq
SRX2999681	SRR5821818,SRR5821819			Rh1	MOCK	GSM2701806: Rh1; Citrus sinensis; RNA-Seq
SRX2999682	SRR5821820,SRR5821821			Rh2	MOCK	GSM2701806: Rh2; Citrus sinensis; RNA-Seq
SRX2999677	SRR5821810,SRR5821811			Dh1	MOCK	GSM2701806: Dh1; Citrus sinensis; RNA-Seq
SRX2999678	SRR5821812,SRR5821813			Dh2	MOCK	GSM2701806: Dh2; Citrus sinensis; RNA-Seq
SRX286499	SRR867423	https://doi.org/10.1371/journal.pone.0074256 https://doi.org/10.1371/journal.pone.0038039	Experiment 5	MF-SY	HLB	mature fruit, symptomatic
SRX286487	SRR867421			MF-AS	HLB	mature fruit, asymptomatic
SRX286486	SRR867398			MF-AH	HLB	mature fruit, apparently healthy
SRX286510	SRR867449			ML-SY	HLB	mature leaves, symptomatic
SRX286509	SRR867446			ML-AS	HLB	mature leaves, asymptomatic
SRX286508	SRR867442,SRR867443			ML-AH	HLB	mature leaves, apparently healthy
SRX286507	SRR867435			ML-CO	MOCK	mature leaves, control
SRX286506	SRR867431			YL-SY	HLB	young leaves, symptomatic
SRX286502	SRR867427			YL-AS	HLB	young leaves, asymptomatic
SRX286501	SRR867426			YL-AH	HLB	young leaves, apparently healthy
SRX286500	SRR867425			YL-CO	MOCK	young leaves, control
SRX286485	SRR867397			MF-CO	MOCK	mature fruit, control
SRX286484	SRR867396			IF-SY	HLB	immature fruit, symptomatic
SRX286483	SRR867395			IF-AS	HLB	immature fruit, asymptomatic
SRX286482	SRR867394			IF-AH	HLB	immature fruit, apparently healthy
SRX286067	SRR867166			IF-CO	MOCK	immature fruit, control
SRX19902000	SRR24101855	https://doi.org/10.1007/s00709-023-01911-0	Experiment 6	HLB3	HLB	RNA-seq of Citrus sinensis: Huanglongbing young leaf 3
SRX19901999	SRR24101856			HLB2	HLB	RNA-seq of Citrus sinensis: Huanglongbing young leaf 2
SRX19901998	SRR24101857			HLB1	HLB	RNA-seq of Citrus sinensis: Huanglongbing young leaf 1
SRX19901997	SRR24101858			MOCK3	MOCK	RNA-seq of Citrus sinensis: healthy young leaf 3
SRX19901996	SRR24101859			MOCK2	MOCK	RNA-seq of Citrus sinensis: healthy young leaf 2
SRX19901995	SRR24101860			MOCK1	MOCK	RNA-seq of Citrus sinensis: healthy young leaf 1
