# Supplementary material for: Analysis of huanglongbing-associated RNA-seq data reveals disturbances in biological processes within Citrus spp. triggered by Candidatus Liberibacter asiaticus infection
Source: Front Plant Sci. 2024 Apr 10;15:1388163. doi: 10.3389/fpls.2024.1388163 (PMC11039969; doi:10.3389/fpls.2024.1388163)
Supplement: Supplementary file 3 [file Table_3.xlsx]

## Sheet: Supplementary Table 3
Supplementary Table 3. Weight values of gene connectivity in salmon module.
FromNode	ToNode	Weight
Cs_ont_1g029680	Cs_ont_4g018510	0.189429
Cs_ont_1g029680	Cs_ont_6g015950	0.182156
Cs_ont_4g005230	Cs_ont_4g018510	0.181456
Cs_ont_1g029680	Cs_ont_5g043510	0.180644
Cs_ont_1g029680	Cs_ont_4g012420	0.180077
Cs_ont_1g029680	Cs_ont_4g022240	0.177981
Cs_ont_1g018990	Cs_ont_1g029680	0.177583
Cs_ont_1g019000	Cs_ont_1g029680	0.177387
Cs_ont_4g005230	Cs_ont_6g015950	0.174372
Cs_ont_1g029680	Cs_ont_2g025170	0.174362
Cs_ont_1g029680	Cs_ont_7g006300	0.174032
Cs_ont_1g029680	Cs_ont_4g005230	0.172477
Cs_ont_4g005230	Cs_ont_4g012420	0.171505
Cs_ont_1g029680	Cs_ont_8g004210	0.171042
Cs_ont_1g019000	Cs_ont_4g005230	0.16782
Cs_ont_4g005230	Cs_ont_5g043510	0.167266
Cs_ont_1g018990	Cs_ont_4g005230	0.166631
Cs_ont_4g005230	Cs_ont_4g022240	0.166436
Cs_ont_1g029680	Cs_ont_5g006390	0.165654
Cs_ont_2g025170	Cs_ont_4g005230	0.164982
Cs_ont_4g005230	Cs_ont_8g004210	0.163181
Cs_ont_1g029680	Cs_ont_8g016110	0.162624
Cs_ont_6g010290	Cs_ont_7g000230	0.161655
Cs_ont_3g010740	Cs_ont_4g005230	0.160449
Cs_ont_1g029680	Cs_ont_7g015800	0.159603
Cs_ont_1g029680	Cs_ont_8g029270	0.159577
Cs_ont_1g029680	Cs_ont_4g000240	0.15922
Cs_ont_1g029680	Cs_ont_7g001550	0.157938
Cs_ont_3g004730	Cs_ont_7g000230	0.157913
Cs_ont_4g005230	Cs_ont_5g006390	0.15791
Cs_ont_4g005230	Cs_ont_7g001550	0.15783
Cs_ont_4g005230	Cs_ont_8g016110	0.15783
Cs_ont_4g005230	Cs_ont_7g006300	0.157707
Cs_ont_1g029680	Cs_ont_3g010740	0.157497
Cs_ont_1g029680	Cs_ont_9g021920	0.157196
Cs_ont_1g019000	Cs_ont_2g012890	0.157162
Cs_ont_7g018200	Cs_ont_8g014200	0.156305
Cs_ont_2g012890	Cs_ont_3g016200	0.156253
Cs_ont_5g003560	Cs_ont_7g018200	0.156217
Cs_ont_1g029680	Cs_ont_8g001740	0.15607
Cs_ont_3g016200	Cs_ont_5g043510	0.155835
Cs_ont_2g002000	Cs_ont_4g005230	0.155736
Cs_ont_3g005130	Cs_ont_7g000230	0.155511
Cs_ont_2g031610	Cs_ont_7g000230	0.154655
Cs_ont_5g042580	Cs_ont_7g000230	0.154282
Cs_ont_3g001310	Cs_ont_3g016200	0.154232
Cs_ont_3g016200	Cs_ont_8g004210	0.154162
Cs_ont_7g011620	Cs_ont_8g024990	0.154058
Cs_ont_2g012890	Cs_ont_4g005230	0.153996
Cs_ont_8g024990	Cs_ont_9g021910	0.153885
Cs_ont_3g003280	Cs_ont_5g034680	0.153645
Cs_ont_3g016190	Cs_ont_7g018200	0.153534
Cs_ont_6g007120	Cs_ont_7g000230	0.153514
Cs_ont_3g016200	Cs_ont_6g015950	0.153253
Cs_ont_2g008330	Cs_ont_7g000230	0.153242
Cs_ont_5g043400	Cs_ont_7g018200	0.153228
Cs_ont_4g022240	Cs_ont_7g027580	0.15308
Cs_ont_6g007010	Cs_ont_7g000230	0.153054
Cs_ont_1g029680	Cs_ont_2g012890	0.152874
Cs_ont_1g029680	Cs_ont_3g016200	0.15283
Cs_ont_2g012890	Cs_ont_6g015950	0.152708
Cs_ont_8g004210	Cs_ont_9g021920	0.152703
Cs_ont_7g018200	Cs_ont_9g024440	0.152527
Cs_ont_1g029680	Cs_ont_2g002000	0.152492
Cs_ont_1g018990	Cs_ont_2g012890	0.152445
Cs_ont_1g029680	Cs_ont_8g011090	0.15242
Cs_ont_5g002460	Cs_ont_7g018200	0.152315
Cs_ont_2g019740	Cs_ont_7g018200	0.152266
Cs_ont_3g006820	Cs_ont_7g018200	0.152205
Cs_ont_5g001890	Cs_ont_7g011620	0.152097
Cs_ont_6g003760	Cs_ont_7g000230	0.151916
Cs_ont_4g005230	Cs_ont_8g029270	0.151868
Cs_ont_7g000250	Cs_ont_7g018200	0.151832
Cs_ont_1g019000	Cs_ont_2g002000	0.151595
Cs_ont_1g029680	Cs_ont_3g001310	0.151477
Cs_ont_3g001310	Cs_ont_4g005230	0.151315
Cs_ont_1g029680	Cs_ont_2g003120	0.15122
Cs_ont_1g018990	Cs_ont_7g027580	0.151125
Cs_ont_1g029680	Cs_ont_4g001530	0.151123
Cs_ont_4g005230	Cs_ont_6g012630	0.151118
Cs_ont_1g029500	Cs_ont_7g000230	0.150966
Cs_ont_6g010290	Cs_ont_7g027340	0.150938
Cs_ont_2g012890	Cs_ont_8g024990	0.150926
Cs_ont_4g025150	Cs_ont_7g000230	0.150777
Cs_ont_1g029680	Cs_ont_6g012630	0.150773
Cs_ont_2g012890	Cs_ont_4g022240	0.150741
Cs_ont_1g015970	Cs_ont_1g019880	0.150615
Cs_ont_1g019000	Cs_ont_7g027580	0.150403
Cs_ont_3g016200	Cs_ont_8g016110	0.150327
Cs_ont_4g005230	Cs_ont_5g015100	0.15031
Cs_ont_7g018200	Cs_ont_8g026150	0.150297
Cs_ont_3g003280	Cs_ont_6g015270	0.150242
Cs_ont_4g005230	Cs_ont_9g021910	0.150084
Cs_ont_2g019740	Cs_ont_5g043400	0.150032
Cs_ont_5g041230	Cs_ont_7g018200	0.149898
Cs_ont_7g027580	Cs_ont_9g000820	0.149828
Cs_ont_7g000230	Cs_ont_8g006770	0.149739
Cs_ont_6g000670	Cs_ont_7g004850	0.149663
Cs_ont_5g043510	Cs_ont_8g004210	0.149649
Cs_ont_1g029680	Cs_ont_4g025590	0.149566
Cs_ont_1g029680	Cs_ont_8g024990	0.149466
Cs_ont_2g018910	Cs_ont_4g005230	0.149274
Cs_ont_1g019000	Cs_ont_6g015950	0.149167
Cs_ont_1g029680	Cs_ont_2g018910	0.149079
Cs_ont_1g028810	Cs_ont_7g018200	0.148931
Cs_ont_4g005230	Cs_ont_7g019140	0.148807
Cs_ont_7g018200	Cs_ont_8g023220	0.148742
Cs_ont_2g006920	Cs_ont_7g027580	0.148503
Cs_ont_1g022620	Cs_ont_7g018200	0.148496
Cs_ont_1g018990	Cs_ont_4g022240	0.148475
Cs_ont_5g043930	Cs_ont_6g000670	0.148247
Cs_ont_1g029680	Cs_ont_9g021910	0.148241
Cs_ont_2g005780	Cs_ont_7g000230	0.148117
Cs_ont_2g003120	Cs_ont_4g005230	0.148089
Cs_ont_2g012890	Cs_ont_9g021910	0.14799
Cs_ont_3g016200	Cs_ont_4g005230	0.147985
Cs_ont_4g005230	Cs_ont_5g039180	0.147894
Cs_ont_3g000440	Cs_ont_7g000230	0.147891
Cs_ont_2g012890	Cs_ont_5g043510	0.147875
Cs_ont_4g018940	Cs_ont_9g021910	0.147847
Cs_ont_1g029680	Cs_ont_4g014030	0.147819
Cs_ont_3g003280	Cs_ont_6g023200	0.147626
Cs_ont_1g029680	Cs_ont_4g008180	0.147585
Cs_ont_3g007080	Cs_ont_7g018200	0.147581
Cs_ont_5g001890	Cs_ont_9g021910	0.147551
Cs_ont_4g005230	Cs_ont_8g001740	0.147539
Cs_ont_1g019880	Cs_ont_4g020140	0.147475
Cs_ont_5g012220	Cs_ont_7g004850	0.147456
Cs_ont_4g010100	Cs_ont_9g021910	0.147422
Cs_ont_6g000670	Cs_ont_7g015680	0.147379
Cs_ont_2g012890	Cs_ont_8g004210	0.147362
Cs_ont_5g012220	Cs_ont_7g015680	0.147294
Cs_ont_3g015310	Cs_ont_4g005230	0.147225
Cs_ont_7g027340	Cs_ont_8g006770	0.147208
Cs_ont_1g029680	Cs_ont_7g019140	0.147144
Cs_ont_3g003280	Cs_ont_5g007310	0.147038
Cs_ont_4g001530	Cs_ont_9g021910	0.147006
Cs_ont_3g010740	Cs_ont_7g018200	0.146895
Cs_ont_2g008330	Cs_ont_4g005230	0.146872
Cs_ont_8g001740	Cs_ont_8g004210	0.146671
Cs_ont_2g012890	Cs_ont_3g001310	0.146649
Cs_ont_3g016200	Cs_ont_6g012630	0.146618
Cs_ont_7g027580	Cs_ont_9g005320	0.146603
Cs_ont_1g029680	Cs_ont_3g012690	0.14657
Cs_ont_2g008830	Cs_ont_3g016200	0.146536
Cs_ont_5g015100	Cs_ont_7g018200	0.146514
Cs_ont_1g029500	Cs_ont_1g029680	0.146492
Cs_ont_4g005230	Cs_ont_8g024990	0.14649
Cs_ont_1g029680	Cs_ont_2g008330	0.146481
Cs_ont_3g001310	Cs_ont_5g042970	0.146447
Cs_ont_1g029680	Cs_ont_7g019800	0.146379
Cs_ont_7g027340	Cs_ont_9g002330	0.146361
Cs_ont_1g029680	Cs_ont_3g015310	0.146349
Cs_ont_1g019270	Cs_ont_7g018200	0.146303
Cs_ont_3g010740	Cs_ont_3g016200	0.146138
Cs_ont_2g011280	Cs_ont_6g000670	0.146137
Cs_ont_2g002000	Cs_ont_2g012890	0.14611
Cs_ont_3g013320	Cs_ont_7g018200	0.146048
Cs_ont_3g016200	Cs_ont_9g021910	0.145987
Cs_ont_4g000240	Cs_ont_4g005230	0.145976
Cs_ont_1g011130	Cs_ont_7g027580	0.145928
Cs_ont_3g010590	Cs_ont_7g000230	0.14591
Cs_ont_3g016200	Cs_ont_7g018200	0.145882
Cs_ont_4g005230	Cs_ont_9g021920	0.145862
Cs_ont_4g023110	Cs_ont_5g010940	0.145756
Cs_ont_2g005780	Cs_ont_5g042970	0.145751
Cs_ont_4g001530	Cs_ont_4g005230	0.145745
Cs_ont_4g018510	Cs_ont_5g015100	0.145687
Cs_ont_7g010790	Cs_ont_7g018200	0.145556
Cs_ont_3g006820	Cs_ont_4g005230	0.145503
Cs_ont_1g029680	Cs_ont_3g000360	0.145407
Cs_ont_3g016200	Cs_ont_7g019800	0.145332
Cs_ont_2g012890	Cs_ont_5g001890	0.145329
Cs_ont_1g018990	Cs_ont_3g016200	0.145253
Cs_ont_4g005230	Cs_ont_5g042970	0.145247
Cs_ont_7g000230	Cs_ont_7g027340	0.145235
Cs_ont_1g019000	Cs_ont_3g016200	0.145222
Cs_ont_3g006820	Cs_ont_3g016200	0.145193
Cs_ont_3g016200	Cs_ont_4g018510	0.145185
Cs_ont_5g042970	Cs_ont_7g011620	0.14516
Cs_ont_4g001530	Cs_ont_7g011620	0.145102
Cs_ont_1g029680	Cs_ont_5g042970	0.145101
Cs_ont_4g018510	Cs_ont_5g039180	0.145086
Cs_ont_3g012690	Cs_ont_9g021910	0.145003
Cs_ont_1g029680	Cs_ont_5g039180	0.144929
Cs_ont_7g000230	Cs_ont_9g024440	0.144866
Cs_ont_1g019880	Cs_ont_7g024860	0.144793
Cs_ont_3g016200	Cs_ont_7g001550	0.144756
Cs_ont_1g019880	Cs_ont_7g003230	0.144754
Cs_ont_2g019740	Cs_ont_4g005230	0.14461
Cs_ont_2g012890	Cs_ont_4g025590	0.144609
Cs_ont_4g022240	Cs_ont_6g015950	0.144542
Cs_ont_3g007610	Cs_ont_6g000670	0.144512
Cs_ont_5g042970	Cs_ont_7g019550	0.144433
Cs_ont_4g023760	Cs_ont_7g018200	0.14441
Cs_ont_1g029680	Cs_ont_5g015100	0.144295
Cs_ont_5g015100	Cs_ont_7g000230	0.144253
Cs_ont_4g001950	Cs_ont_7g018200	0.144209
Cs_ont_1g019640	Cs_ont_3g016200	0.144167
Cs_ont_3g003280	Cs_ont_9g002330	0.144134
Cs_ont_2g025260	Cs_ont_7g018200	0.144125
Cs_ont_3g016200	Cs_ont_8g024990	0.14407
Cs_ont_2g002000	Cs_ont_3g016200	0.143997
Cs_ont_4g005230	Cs_ont_9g024440	0.143957
Cs_ont_3g016200	Cs_ont_4g022240	0.143938
Cs_ont_3g003280	Cs_ont_8g024400	0.143917
Cs_ont_5g015100	Cs_ont_8g004210	0.143911
Cs_ont_2g002000	Cs_ont_8g011940	0.143906
Cs_ont_4g005230	Cs_ont_7g018200	0.143881
Cs_ont_1g006520	Cs_ont_7g018200	0.143869
Cs_ont_2g008330	Cs_ont_5g042970	0.143864
Cs_ont_1g029680	Cs_ont_9g005320	0.143773
Cs_ont_5g015100	Cs_ont_5g039660	0.143682
Cs_ont_4g005230	Cs_ont_7g015800	0.143612
Cs_ont_2g019740	Cs_ont_3g016200	0.143571
Cs_ont_1g029680	Cs_ont_9g018670	0.143545
Cs_ont_5g012220	Cs_ont_6g000670	0.143498
Cs_ont_1g019880	Cs_ont_7g028100	0.14347
Cs_ont_4g005230	Cs_ont_4g025590	0.143468
Cs_ont_1g029680	Cs_ont_4g008760	0.143461
Cs_ont_1g025090	Cs_ont_7g018200	0.143457
Cs_ont_6g001940	Cs_ont_7g018200	0.143439
Cs_ont_2g012890	Cs_ont_3g012690	0.143429
Cs_ont_4g008180	Cs_ont_5g015100	0.143419
Cs_ont_4g024940	Cs_ont_7g018200	0.143415
Cs_ont_9g000820	Cs_ont_9g021910	0.143408
Cs_ont_7g000230	Cs_ont_7g001550	0.143284
Cs_ont_3g000440	Cs_ont_6g025650	0.143106
Cs_ont_1g019000	Cs_ont_9g021910	0.143098
Cs_ont_1g029680	Cs_ont_6g015790	0.14308
Cs_ont_2g012890	Cs_ont_5g006390	0.143071
Cs_ont_7g027340	Cs_ont_9g024440	0.143015
Cs_ont_2g019740	Cs_ont_6g001940	0.142924
Cs_ont_3g003280	Cs_ont_6g003760	0.142887
Cs_ont_3g004730	Cs_ont_3g010590	0.142869
Cs_ont_1g020660	Cs_ont_4g023110	0.142728
Cs_ont_4g001930	Cs_ont_7g018200	0.142686
Cs_ont_2g011320	Cs_ont_7g018200	0.142681
Cs_ont_3g016200	Cs_ont_5g043400	0.142645
Cs_ont_3g016200	Cs_ont_5g015100	0.142527
Cs_ont_5g007310	Cs_ont_7g000230	0.142363
Cs_ont_4g005230	Cs_ont_6g015790	0.142306
Cs_ont_2g012890	Cs_ont_4g018510	0.142271
Cs_ont_2g031610	Cs_ont_7g011620	0.142186
Cs_ont_1g029500	Cs_ont_7g027580	0.142032
Cs_ont_4g005230	Cs_ont_8g003550	0.141965
Cs_ont_1g018990	Cs_ont_6g015950	0.14192
Cs_ont_1g029680	Cs_ont_8g003550	0.141826
Cs_ont_2g025170	Cs_ont_6g015950	0.141723
Cs_ont_6g000670	Cs_ont_7g015420	0.141714
Cs_ont_2g012890	Cs_ont_2g018910	0.141693
Cs_ont_5g015100	Cs_ont_7g001550	0.14169
Cs_ont_1g029680	Cs_ont_2g009220	0.141673
Cs_ont_2g002000	Cs_ont_4g022240	0.141625
Cs_ont_4g000240	Cs_ont_5g006390	0.141617
Cs_ont_1g019880	Cs_ont_2g009640	0.14157
Cs_ont_1g015970	Cs_ont_5g012420	0.141418
Cs_ont_2g019740	Cs_ont_3g010740	0.141409
Cs_ont_1g014910	Cs_ont_7g018200	0.141376
Cs_ont_2g003120	Cs_ont_5g041230	0.141357
Cs_ont_4g005230	Cs_ont_7g027580	0.141311
Cs_ont_2g019740	Cs_ont_5g002460	0.141306
Cs_ont_7g011620	Cs_ont_9g021910	0.141306
Cs_ont_1g029680	Cs_ont_3g006820	0.141303
Cs_ont_1g029680	Cs_ont_9g000820	0.14129
Cs_ont_2g009640	Cs_ont_8g025250	0.141271
Cs_ont_5g043400	Cs_ont_7g016710	0.141261
Cs_ont_2g012890	Cs_ont_7g019140	0.141244
Cs_ont_2g017540	Cs_ont_7g000230	0.141237
Cs_ont_5g042970	Cs_ont_5g047680	0.14123
Cs_ont_1g029680	Cs_ont_5g039660	0.141224
Cs_ont_7g015420	Cs_ont_9g000820	0.141099
Cs_ont_1g029500	Cs_ont_4g005230	0.141064
Cs_ont_3g010740	Cs_ont_5g041230	0.140995
Cs_ont_3g003280	Cs_ont_3g024500	0.140962
Cs_ont_2g015900	Cs_ont_7g018200	0.140924
Cs_ont_3g003280	Cs_ont_6g011120	0.140904
Cs_ont_1g019880	Cs_ont_5g012420	0.140887
Cs_ont_3g003280	Cs_ont_5g012420	0.140877
Cs_ont_4g012420	Cs_ont_5g039180	0.140839
Cs_ont_2g019740	Cs_ont_3g007080	0.140825
Cs_ont_6g000670	Cs_ont_6g023110	0.140805
Cs_ont_2g009640	Cs_ont_5g013420	0.140779
Cs_ont_3g016200	Cs_ont_5g006390	0.140773
Cs_ont_3g016200	Cs_ont_9g018670	0.140678
Cs_ont_7g018200	Cs_ont_9g001700	0.140678
Cs_ont_1g018990	Cs_ont_1g019000	0.140576
Cs_ont_2g011280	Cs_ont_3g007610	0.140557
Cs_ont_2g013150	Cs_ont_5g042970	0.140543
Cs_ont_1g029680	Cs_ont_4g010100	0.140497
Cs_ont_2g019740	Cs_ont_7g006230	0.140481
Cs_ont_2g019740	Cs_ont_5g038240	0.140456
Cs_ont_4g023110	Cs_ont_9g000620	0.140456
Cs_ont_2g002290	Cs_ont_7g018200	0.140439
Cs_ont_5g044970	Cs_ont_6g000670	0.140414
Cs_ont_2g005780	Cs_ont_4g005230	0.140401
Cs_ont_4g018510	Cs_ont_8g004210	0.140387
Cs_ont_2g012890	Cs_ont_3g000360	0.14038
Cs_ont_4g005400	Cs_ont_7g018200	0.140334
Cs_ont_5g006390	Cs_ont_5g043510	0.140307
Cs_ont_5g041230	Cs_ont_8g004210	0.140207
Cs_ont_5g015100	Cs_ont_7g027340	0.140204
Cs_ont_2g019740	Cs_ont_6g013460	0.140164
Cs_ont_4g005230	Cs_ont_5g039660	0.140139
Cs_ont_4g018510	Cs_ont_6g015950	0.140124
Cs_ont_3g006820	Cs_ont_5g041230	0.13997
Cs_ont_3g016200	Cs_ont_4g001530	0.139942
Cs_ont_2g031610	Cs_ont_5g015100	0.139942
Cs_ont_3g018570	Cs_ont_7g015420	0.139918
Cs_ont_5g043510	Cs_ont_6g015950	0.139902
Cs_ont_7g000230	Cs_ont_8g003550	0.13988
Cs_ont_5g041230	Cs_ont_8g028600	0.139834
Cs_ont_2g012890	Cs_ont_7g001550	0.139824
Cs_ont_7g000230	Cs_ont_9g002330	0.139808
Cs_ont_5g042970	Cs_ont_6g010290	0.139778
Cs_ont_7g018200	Cs_ont_8g009050	0.139758
Cs_ont_4g005230	Cs_ont_8g011090	0.139708
Cs_ont_7g018200	Cs_ont_8g000720	0.139704
Cs_ont_2g009220	Cs_ont_4g005230	0.139703
Cs_ont_7g027580	Cs_ont_8g001740	0.139683
Cs_ont_6g015790	Cs_ont_7g006300	0.139671
Cs_ont_4g008040	Cs_ont_5g015100	0.139598
Cs_ont_3g004730	Cs_ont_7g011620	0.139586
Cs_ont_2g012890	Cs_ont_2g019740	0.139571
Cs_ont_2g012890	Cs_ont_4g001530	0.13957
Cs_ont_4g005230	Cs_ont_4g008180	0.139541
Cs_ont_3g016200	Cs_ont_7g016710	0.139523
Cs_ont_2g006920	Cs_ont_3g000440	0.13949
Cs_ont_3g016200	Cs_ont_4g012420	0.139466
Cs_ont_3g003280	Cs_ont_7g027340	0.139455
Cs_ont_3g007610	Cs_ont_7g018200	0.13944
Cs_ont_5g015100	Cs_ont_9g024440	0.13942
Cs_ont_1g029680	Cs_ont_7g028340	0.139386
Cs_ont_3g016200	Cs_ont_9g024440	0.139369
Cs_ont_2g019740	Cs_ont_5g042970	0.139363
Cs_ont_4g012420	Cs_ont_8g004210	0.139348
Cs_ont_3g012690	Cs_ont_4g005230	0.139332
Cs_ont_7g000230	Cs_ont_7g012860	0.139315
Cs_ont_2g009640	Cs_ont_4g020140	0.139301
Cs_ont_2g019740	Cs_ont_5g040630	0.139285
Cs_ont_2g012890	Cs_ont_4g018940	0.139284
Cs_ont_2g019740	Cs_ont_7g000250	0.13928
Cs_ont_3g004730	Cs_ont_5g042970	0.13925
Cs_ont_2g018910	Cs_ont_3g016200	0.13923
Cs_ont_2g012890	Cs_ont_9g021920	0.139193
Cs_ont_6g012280	Cs_ont_8g004210	0.139147
Cs_ont_5g012220	Cs_ont_5g044970	0.139133
Cs_ont_7g001550	Cs_ont_7g027580	0.139129
Cs_ont_6g007120	Cs_ont_7g027340	0.139104
Cs_ont_4g005230	Cs_ont_5g041230	0.139064
Cs_ont_2g031610	Cs_ont_4g023110	0.139022
Cs_ont_5g041230	Cs_ont_6g012630	0.139013
Cs_ont_2g015900	Cs_ont_3g003280	0.139007
Cs_ont_2g011270	Cs_ont_9g021910	0.138995
Cs_ont_1g029680	Cs_ont_8g022880	0.138977
Cs_ont_5g007310	Cs_ont_5g034680	0.138964
Cs_ont_5g042580	Cs_ont_6g007120	0.138962
Cs_ont_1g029440	Cs_ont_7g011620	0.138949
Cs_ont_5g042970	Cs_ont_9g024440	0.138907
Cs_ont_3g003280	Cs_ont_3g016840	0.138856
Cs_ont_3g003280	Cs_ont_7g000230	0.13882
Cs_ont_1g019880	Cs_ont_2g015900	0.138802
Cs_ont_1g018990	Cs_ont_8g004210	0.13879
Cs_ont_1g019880	Cs_ont_9g003360	0.138727
Cs_ont_1g019880	Cs_ont_6g014960	0.138694
Cs_ont_2g031610	Cs_ont_5g042970	0.138631
Cs_ont_5g000550	Cs_ont_7g018200	0.138526
Cs_ont_1g019880	Cs_ont_9g014550	0.138517
Cs_ont_5g001890	Cs_ont_8g011940	0.138502
Cs_ont_4g005230	Cs_ont_7g019550	0.138495
Cs_ont_4g023110	Cs_ont_7g000230	0.138492
Cs_ont_5g012220	Cs_ont_7g023580	0.138489
Cs_ont_2g006920	Cs_ont_7g015420	0.13847
Cs_ont_2g019740	Cs_ont_5g041230	0.138464
Cs_ont_6g000670	Cs_ont_7g023580	0.13842
Cs_ont_8g004210	Cs_ont_9g021910	0.138412
Cs_ont_7g000230	Cs_ont_7g011620	0.138274
Cs_ont_2g017540	Cs_ont_3g010590	0.13826
Cs_ont_6g012630	Cs_ont_7g018200	0.13824
Cs_ont_7g006230	Cs_ont_7g018200	0.138209
Cs_ont_5g039660	Cs_ont_5g041230	0.138179
Cs_ont_4g009850	Cs_ont_7g018200	0.138166
Cs_ont_3g020830	Cs_ont_7g027580	0.138157
Cs_ont_2g012890	Cs_ont_5g042970	0.138151
Cs_ont_1g019880	Cs_ont_6g023260	0.138145
Cs_ont_5g015100	Cs_ont_6g025650	0.138136
Cs_ont_3g003280	Cs_ont_9g014550	0.138113
Cs_ont_4g013960	Cs_ont_7g000230	0.138097
Cs_ont_3g016200	Cs_ont_5g041230	0.138068
Cs_ont_5g039180	Cs_ont_6g012630	0.138067
Cs_ont_5g041230	Cs_ont_7g006300	0.138011
Cs_ont_1g023360	Cs_ont_8g004210	0.13801
Cs_ont_2g005740	Cs_ont_7g018200	0.137986
Cs_ont_1g019880	Cs_ont_9g008430	0.137854
Cs_ont_9g021910	Cs_ont_9g021920	0.137826
Cs_ont_1g019000	Cs_ont_4g022240	0.13781
Cs_ont_3g016200	Cs_ont_5g039660	0.137768
Cs_ont_1g006380	Cs_ont_5g043400	0.137748
Cs_ont_2g006980	Cs_ont_4g023110	0.137748
Cs_ont_2g024660	Cs_ont_3g016200	0.137734
Cs_ont_3g007610	Cs_ont_8g000720	0.137733
Cs_ont_5g015100	Cs_ont_5g042970	0.137723
Cs_ont_7g027580	Cs_ont_9g021910	0.137708
Cs_ont_3g010590	Cs_ont_7g027340	0.137705
Cs_ont_7g000230	Cs_ont_7g027580	0.137679
Cs_ont_1g019880	Cs_ont_8g025250	0.137659
Cs_ont_4g018510	Cs_ont_7g027580	0.137633
Cs_ont_1g029440	Cs_ont_4g023110	0.137627
Cs_ont_3g016200	Cs_ont_9g021920	0.137623
Cs_ont_4g021560	Cs_ont_4g023100	0.13762
Cs_ont_2g008830	Cs_ont_2g012890	0.137516
Cs_ont_7g000250	Cs_ont_7g027340	0.137503
Cs_ont_3g007610	Cs_ont_4g005400	0.137476
Cs_ont_5g043400	Cs_ont_6g013460	0.137415
Cs_ont_2g018910	Cs_ont_2g019740	0.137409
Cs_ont_4g012420	Cs_ont_5g041230	0.137402
Cs_ont_1g019880	Cs_ont_1g025310	0.13735
Cs_ont_5g042970	Cs_ont_7g018200	0.137308
Cs_ont_5g015100	Cs_ont_8g003550	0.137258
Cs_ont_1g029680	Cs_ont_3g032420	0.137239
Cs_ont_4g005230	Cs_ont_9g018670	0.137233
Cs_ont_1g011130	Cs_ont_6g000670	0.137223
Cs_ont_4g005230	Cs_ont_9g000820	0.137187
Cs_ont_2g012890	Cs_ont_7g018200	0.13718
Cs_ont_2g009640	Cs_ont_6g023260	0.137154
Cs_ont_5g042970	Cs_ont_7g001550	0.137151
Cs_ont_2g025260	Cs_ont_5g038310	0.137138
Cs_ont_3g010590	Cs_ont_6g010290	0.137126
Cs_ont_2g017540	Cs_ont_7g027340	0.137121
Cs_ont_3g000360	Cs_ont_4g005230	0.137085
Cs_ont_5g006120	Cs_ont_7g018200	0.137064
Cs_ont_1g019000	Cs_ont_8g011940	0.137055
Cs_ont_1g006380	Cs_ont_5g042970	0.137035
Cs_ont_2g012890	Cs_ont_5g044040	0.13701
Cs_ont_7g016710	Cs_ont_7g018200	0.136916
Cs_ont_2g019740	Cs_ont_3g016190	0.136915
Cs_ont_3g016200	Cs_ont_7g006300	0.136903
Cs_ont_5g050100	Cs_ont_7g018200	0.136875
Cs_ont_2g011540	Cs_ont_2g019740	0.136838
Cs_ont_5g006390	Cs_ont_5g042970	0.136819
Cs_ont_7g027580	Cs_ont_8g004210	0.136809
Cs_ont_5g000220	Cs_ont_6g000670	0.136786
Cs_ont_2g002000	Cs_ont_5g042970	0.136773
Cs_ont_3g010590	Cs_ont_6g003760	0.13676
Cs_ont_1g027710	Cs_ont_3g003280	0.136722
Cs_ont_3g016200	Cs_ont_7g027580	0.136704
Cs_ont_8g004210	Cs_ont_9g005320	0.136688
Cs_ont_2g019740	Cs_ont_8g014200	0.13666
Cs_ont_4g022130	Cs_ont_7g000230	0.136647
Cs_ont_4g005400	Cs_ont_5g043400	0.136646
Cs_ont_5g042970	Cs_ont_7g029120	0.136638
Cs_ont_3g000440	Cs_ont_7g027340	0.136574
Cs_ont_4g005230	Cs_ont_7g011620	0.136574
Cs_ont_4g008180	Cs_ont_5g039660	0.136551
Cs_ont_7g027580	Cs_ont_8g011940	0.136549
Cs_ont_1g019880	Cs_ont_4g022850	0.136533
Cs_ont_5g043400	Cs_ont_8g000720	0.136531
Cs_ont_3g016200	Cs_ont_5g001890	0.136521
Cs_ont_2g012890	Cs_ont_4g012420	0.136507
Cs_ont_3g016200	Cs_ont_4g008040	0.136503
Cs_ont_2g019740	Cs_ont_7g016710	0.13648
Cs_ont_7g018200	Cs_ont_8g026380	0.136476
Cs_ont_6g003760	Cs_ont_7g027340	0.136474
Cs_ont_7g027340	Cs_ont_8g003550	0.136463
Cs_ont_2g025170	Cs_ont_5g042970	0.13641
Cs_ont_2g005780	Cs_ont_2g008330	0.136404
Cs_ont_7g018200	Cs_ont_8g028600	0.136396
Cs_ont_2g012890	Cs_ont_3g010740	0.136383
Cs_ont_3g018570	Cs_ont_5g012220	0.136355
Cs_ont_3g005130	Cs_ont_7g027340	0.136348
Cs_ont_2g011280	Cs_ont_4g023110	0.136344
Cs_ont_5g039180	Cs_ont_7g018200	0.13631
Cs_ont_5g039180	Cs_ont_5g043510	0.13628
Cs_ont_7g015420	Cs_ont_9g000620	0.136271
Cs_ont_1g029680	Cs_ont_2g031610	0.136246
Cs_ont_7g027340	Cs_ont_9g000410	0.136245
Cs_ont_1g019880	Cs_ont_7g014970	0.136242
Cs_ont_5g037600	Cs_ont_7g018200	0.136226
Cs_ont_4g022240	Cs_ont_7g001550	0.136224
Cs_ont_1g029680	Cs_ont_4g018940	0.136205
Cs_ont_5g042970	Cs_ont_8g024990	0.136183
Cs_ont_7g018200	Cs_ont_8g011940	0.136167
Cs_ont_3g016200	Cs_ont_4g025590	0.136167
Cs_ont_1g029680	Cs_ont_2g005780	0.136145
Cs_ont_4g023110	Cs_ont_7g007810	0.136122
Cs_ont_3g007610	Cs_ont_4g001570	0.136105
Cs_ont_7g027580	Cs_ont_8g024990	0.136094
Cs_ont_4g005230	Cs_ont_9g005320	0.136085
Cs_ont_1g020660	Cs_ont_7g011620	0.136063
Cs_ont_2g031610	Cs_ont_3g010590	0.136015
Cs_ont_1g019880	Cs_ont_4g006060	0.136015
Cs_ont_5g015100	Cs_ont_8g001740	0.136013
Cs_ont_2g019740	Cs_ont_5g039180	0.136007
Cs_ont_5g041230	Cs_ont_8g016110	0.13599
Cs_ont_3g007610	Cs_ont_5g043930	0.135931
Cs_ont_2g019740	Cs_ont_7g029120	0.135929
Cs_ont_4g004000	Cs_ont_5g012220	0.135924
Cs_ont_2g019740	Cs_ont_5g047680	0.135922
Cs_ont_2g025260	Cs_ont_9g008430	0.135917
Cs_ont_4g005230	Cs_ont_5g001890	0.135882
Cs_ont_2g012890	Cs_ont_2g031610	0.135866
Cs_ont_1g029680	Cs_ont_7g027580	0.135859
Cs_ont_5g015100	Cs_ont_9g000820	0.135858
Cs_ont_1g029680	Cs_ont_9g024440	0.135824
Cs_ont_5g012420	Cs_ont_6g018460	0.135806
Cs_ont_2g019740	Cs_ont_8g000720	0.135799
Cs_ont_2g031610	Cs_ont_4g005230	0.135797
Cs_ont_4g005230	Cs_ont_7g019800	0.13573
Cs_ont_5g012220	Cs_ont_5g043930	0.135722
Cs_ont_2g031610	Cs_ont_3g004730	0.135695
Cs_ont_5g041230	Cs_ont_7g028340	0.135681
Cs_ont_2g012890	Cs_ont_9g006460	0.135678
Cs_ont_3g012690	Cs_ont_3g016200	0.135676
Cs_ont_6g025650	Cs_ont_7g000230	0.135668
Cs_ont_4g010100	Cs_ont_8g004210	0.135643
Cs_ont_2g019740	Cs_ont_3g016330	0.13563
Cs_ont_1g029680	Cs_ont_2g019740	0.135598
Cs_ont_7g011620	Cs_ont_9g000620	0.135588
Cs_ont_5g010940	Cs_ont_7g015420	0.135567
Cs_ont_2g017540	Cs_ont_3g003280	0.13556
Cs_ont_1g013730	Cs_ont_7g018200	0.135532
Cs_ont_2g019740	Cs_ont_3g003270	0.135503
Cs_ont_7g000230	Cs_ont_9g000190	0.135487
Cs_ont_3g010590	Cs_ont_6g007120	0.135487
Cs_ont_5g042970	Cs_ont_9g021910	0.135475
Cs_ont_4g018510	Cs_ont_5g041230	0.135457
Cs_ont_2g031610	Cs_ont_9g021910	0.135422
Cs_ont_4g020140	Cs_ont_5g012420	0.135421
Cs_ont_7g001550	Cs_ont_7g027340	0.135411
Cs_ont_4g005230	Cs_ont_7g028340	0.135361
Cs_ont_2g003120	Cs_ont_3g016200	0.135361
Cs_ont_5g015100	Cs_ont_7g027580	0.135359
Cs_ont_5g038310	Cs_ont_7g000230	0.135333
Cs_ont_7g006300	Cs_ont_8g004210	0.135328
Cs_ont_3g000440	Cs_ont_5g015100	0.135299
Cs_ont_1g025090	Cs_ont_3g007610	0.135299
Cs_ont_1g019880	Cs_ont_6g023960	0.135293
Cs_ont_1g029680	Cs_ont_5g041230	0.135293
Cs_ont_1g029680	Cs_ont_2g006920	0.135281
Cs_ont_2g006920	Cs_ont_7g000230	0.135266
Cs_ont_7g000720	Cs_ont_8g004210	0.135252
Cs_ont_3g016200	Cs_ont_8g028600	0.135226
Cs_ont_4g012420	Cs_ont_5g015100	0.135225
Cs_ont_2g015900	Cs_ont_2g025260	0.135212
Cs_ont_4g005230	Cs_ont_7g016710	0.135202
Cs_ont_6g013460	Cs_ont_7g018200	0.135194
Cs_ont_2g008830	Cs_ont_4g005230	0.135158
Cs_ont_2g002000	Cs_ont_7g027580	0.135125
Cs_ont_6g000670	Cs_ont_7g022460	0.135096
Cs_ont_2g008830	Cs_ont_5g043400	0.135063
Cs_ont_5g034680	Cs_ont_9g002330	0.13506
Cs_ont_2g006920	Cs_ont_5g042580	0.135024
Cs_ont_7g018200	Cs_ont_7g027340	0.134985
Cs_ont_2g015900	Cs_ont_7g027340	0.134935
Cs_ont_2g019740	Cs_ont_6g012630	0.134929
Cs_ont_1g019880	Cs_ont_2g017540	0.13491
Cs_ont_3g005130	Cs_ont_6g003760	0.134908
Cs_ont_3g010590	Cs_ont_6g007010	0.134884
Cs_ont_4g005230	Cs_ont_9g025650	0.134849
Cs_ont_3g007610	Cs_ont_6g023110	0.134798
Cs_ont_4g005230	Cs_ont_7g029120	0.134789
Cs_ont_4g018510	Cs_ont_6g015790	0.134782
Cs_ont_5g043510	Cs_ont_9g021910	0.134769
Cs_ont_1g018990	Cs_ont_5g015100	0.134763
Cs_ont_5g039180	Cs_ont_8g029270	0.134754
Cs_ont_2g024660	Cs_ont_7g018200	0.134699
Cs_ont_3g007610	Cs_ont_5g044970	0.134684
Cs_ont_1g029500	Cs_ont_6g007120	0.134673
Cs_ont_8g001740	Cs_ont_9g021910	0.134657
Cs_ont_1g020660	Cs_ont_7g007810	0.134639
Cs_ont_2g012890	Cs_ont_8g011940	0.13462
Cs_ont_4g012420	Cs_ont_6g015790	0.134615
Cs_ont_2g009640	Cs_ont_7g024860	0.134611
Cs_ont_5g038310	Cs_ont_7g027340	0.134593
Cs_ont_3g016200	Cs_ont_8g011090	0.134566
Cs_ont_7g018200	Cs_ont_9g002330	0.134544
Cs_ont_1g019270	Cs_ont_2g019740	0.134534
Cs_ont_5g041230	Cs_ont_8g029270	0.13453
Cs_ont_7g000230	Cs_ont_8g005610	0.134529
Cs_ont_5g036780	Cs_ont_7g018200	0.134524
Cs_ont_4g012420	Cs_ont_5g042970	0.134504
Cs_ont_5g039180	Cs_ont_6g015950	0.134496
Cs_ont_4g023110	Cs_ont_7g018150	0.134476
Cs_ont_5g042970	Cs_ont_7g000230	0.134475
Cs_ont_2g031610	Cs_ont_5g042580	0.134472
Cs_ont_3g003280	Cs_ont_3g010590	0.134458
Cs_ont_4g005230	Cs_ont_8g028600	0.134426
Cs_ont_2g001540	Cs_ont_2g019740	0.134417
Cs_ont_5g015100	Cs_ont_7g018190	0.134398
Cs_ont_1g018990	Cs_ont_2g002000	0.134382
Cs_ont_2g019740	Cs_ont_9g024440	0.134376
Cs_ont_7g011620	Cs_ont_9g001980	0.13437
Cs_ont_3g003280	Cs_ont_6g023260	0.134365
Cs_ont_5g001960	Cs_ont_6g000670	0.134364
Cs_ont_5g019100	Cs_ont_7g018200	0.13431
Cs_ont_1g019880	Cs_ont_3g019400	0.134258
Cs_ont_1g029680	Cs_ont_9g025650	0.134223
