# Supplementary material for: Analysis of huanglongbing-associated RNA-seq data reveals disturbances in biological processes within Citrus spp. triggered by Candidatus Liberibacter asiaticus infection
Source: Front Plant Sci. 2024 Apr 10;15:1388163. doi: 10.3389/fpls.2024.1388163 (PMC11039969; doi:10.3389/fpls.2024.1388163)
Supplement: Supplementary file 4 [file Table_4.xlsx]

## Sheet: Supplementary Table 4
Supplementary Table 4. Weight values of gene connectivity in green module.
FromNode	ToNode	Weight
Cs_ont_4g011310	Cs_ont_5g042740	0.283443
Cs_ont_5g042740	Cs_ont_8g004060	0.256062
Cs_ont_4g011310	Cs_ont_8g008850	0.251416
Cs_ont_5g042740	Cs_ont_5g048180	0.250204
Cs_ont_5g042740	Cs_ont_8g008850	0.247003
Cs_ont_4g011310	Cs_ont_4g022340	0.242922
Cs_ont_5g030370	Cs_ont_5g042740	0.242115
Cs_ont_5g042740	Cs_ont_8g000460	0.238673
Cs_ont_4g011310	Cs_ont_5g048180	0.237654
Cs_ont_4g011310	Cs_ont_8g004060	0.235844
Cs_ont_4g022340	Cs_ont_8g003310	0.234613
Cs_ont_5g048180	Cs_ont_8g004060	0.232513
Cs_ont_5g030370	Cs_ont_8g004060	0.231999
Cs_ont_4g011310	Cs_ont_8g003310	0.227055
Cs_ont_2g004630	Cs_ont_4g011310	0.225675
Cs_ont_4g011310	Cs_ont_6g000990	0.222323
Cs_ont_3g011790	Cs_ont_8g004060	0.222035
Cs_ont_5g048180	Cs_ont_8g003310	0.22187
Cs_ont_5g030370	Cs_ont_8g003310	0.219767
Cs_ont_4g011310	Cs_ont_7g001570	0.219596
Cs_ont_8g004060	Cs_ont_8g008850	0.219175
Cs_ont_5g042740	Cs_ont_5g049260	0.217379
Cs_ont_4g011310	Cs_ont_8g000460	0.217171
Cs_ont_3g011780	Cs_ont_5g042740	0.215786
Cs_ont_4g022340	Cs_ont_8g004060	0.214893
Cs_ont_4g011310	Cs_ont_5g030370	0.21453
Cs_ont_8g003310	Cs_ont_8g008850	0.213718
Cs_ont_4g022340	Cs_ont_5g030370	0.213665
Cs_ont_5g048180	Cs_ont_8g000460	0.213162
Cs_ont_2g033240	Cs_ont_8g008850	0.212909
Cs_ont_4g007910	Cs_ont_4g022340	0.212745
Cs_ont_7g001570	Cs_ont_9g002550	0.212006
Cs_ont_2g033240	Cs_ont_4g011310	0.211834
Cs_ont_5g030370	Cs_ont_6g000990	0.211164
Cs_ont_3g011780	Cs_ont_8g004060	0.211152
Cs_ont_5g030370	Cs_ont_8g000460	0.210934
Cs_ont_2g022570	Cs_ont_8g008850	0.210678
Cs_ont_4g022340	Cs_ont_8g000460	0.209931
Cs_ont_4g022340	Cs_ont_5g048180	0.209693
Cs_ont_5g030370	Cs_ont_8g008850	0.208579
Cs_ont_8g000460	Cs_ont_8g008850	0.208468
Cs_ont_5g048180	Cs_ont_8g008850	0.208298
Cs_ont_2g004630	Cs_ont_5g042740	0.208165
Cs_ont_6g000990	Cs_ont_8g004060	0.208109
Cs_ont_5g042740	Cs_ont_9g002550	0.206907
Cs_ont_5g030370	Cs_ont_5g048180	0.206797
Cs_ont_6g000990	Cs_ont_8g000460	0.206731
Cs_ont_4g022340	Cs_ont_8g008850	0.206638
Cs_ont_4g007910	Cs_ont_8g008850	0.206433
Cs_ont_4g001580	Cs_ont_8g004060	0.204542
Cs_ont_2g022570	Cs_ont_4g022340	0.204456
Cs_ont_2g022570	Cs_ont_8g003310	0.204074
Cs_ont_4g001580	Cs_ont_4g011310	0.202445
Cs_ont_2g008210	Cs_ont_5g042740	0.20222
Cs_ont_2g004630	Cs_ont_8g000460	0.202137
Cs_ont_2g004630	Cs_ont_8g004060	0.201737
Cs_ont_3g013430	Cs_ont_8g003310	0.20127
Cs_ont_2g022570	Cs_ont_4g011310	0.201055
Cs_ont_4g007910	Cs_ont_4g011310	0.200853
Cs_ont_5g049260	Cs_ont_8g004060	0.20002
Cs_ont_7g001570	Cs_ont_8g008850	0.199548
Cs_ont_8g000460	Cs_ont_8g004060	0.199036
Cs_ont_4g007910	Cs_ont_5g048180	0.198781
Cs_ont_2g008210	Cs_ont_8g004060	0.198771
Cs_ont_4g007910	Cs_ont_8g003310	0.198527
Cs_ont_2g022570	Cs_ont_5g042740	0.198101
Cs_ont_5g004320	Cs_ont_8g004060	0.197111
Cs_ont_7g024520	Cs_ont_8g003310	0.197029
Cs_ont_4g011310	Cs_ont_5g049260	0.196131
Cs_ont_4g016250	Cs_ont_8g003310	0.196078
Cs_ont_8g008850	Cs_ont_9g002550	0.19606
Cs_ont_4g014040	Cs_ont_9g002550	0.196007
Cs_ont_2g022570	Cs_ont_5g048180	0.195621
Cs_ont_5g042740	Cs_ont_8g003310	0.195233
Cs_ont_4g011310	Cs_ont_8g002170	0.195182
Cs_ont_5g048180	Cs_ont_6g000990	0.195035
Cs_ont_2g004630	Cs_ont_5g049260	0.194371
Cs_ont_2g008210	Cs_ont_4g011310	0.193917
Cs_ont_2g004630	Cs_ont_9g002550	0.19304
Cs_ont_8g003310	Cs_ont_8g004060	0.193038
Cs_ont_8g004060	Cs_ont_9g005830	0.193021
Cs_ont_6g000990	Cs_ont_8g008850	0.192581
Cs_ont_4g001580	Cs_ont_8g000460	0.19237
Cs_ont_3g011790	Cs_ont_4g011310	0.192316
Cs_ont_2g008210	Cs_ont_8g003310	0.192308
Cs_ont_2g022570	Cs_ont_7g001570	0.191878
Cs_ont_6g000990	Cs_ont_8g003310	0.191775
Cs_ont_6g013730	Cs_ont_9g002550	0.191609
Cs_ont_2g004630	Cs_ont_8g008850	0.191298
Cs_ont_5g048180	Cs_ont_5g049260	0.190208
Cs_ont_4g007910	Cs_ont_8g002170	0.190007
Cs_ont_4g011310	Cs_ont_9g002550	0.189702
Cs_ont_3g011780	Cs_ont_8g000460	0.189477
Cs_ont_6g013760	Cs_ont_8g003310	0.189444
Cs_ont_5g004320	Cs_ont_5g049260	0.189218
Cs_ont_4g006740	Cs_ont_8g004060	0.18896
Cs_ont_8g000460	Cs_ont_8g003310	0.188715
Cs_ont_4g001580	Cs_ont_5g049260	0.188143
Cs_ont_4g001880	Cs_ont_9g002550	0.187961
Cs_ont_8g002170	Cs_ont_8g003310	0.187457
Cs_ont_2g004630	Cs_ont_2g022570	0.187295
Cs_ont_2g033240	Cs_ont_9g002550	0.187188
Cs_ont_8g003310	Cs_ont_9g005830	0.186751
Cs_ont_2g033240	Cs_ont_7g001570	0.186621
Cs_ont_8g000460	Cs_ont_9g005830	0.186297
Cs_ont_3g011780	Cs_ont_5g049260	0.18613
Cs_ont_3g013430	Cs_ont_8g004060	0.185917
Cs_ont_4g011310	Cs_ont_6g009560	0.185891
Cs_ont_2g004630	Cs_ont_5g048180	0.185611
Cs_ont_2g033240	Cs_ont_5g048180	0.185374
Cs_ont_3g007360	Cs_ont_4g011310	0.18492
Cs_ont_4g007910	Cs_ont_5g042740	0.184684
Cs_ont_3g011780	Cs_ont_4g011310	0.184625
Cs_ont_4g007910	Cs_ont_5g030370	0.184186
Cs_ont_3g011780	Cs_ont_5g048180	0.183826
Cs_ont_5g042740	Cs_ont_7g001570	0.183435
Cs_ont_5g042760	Cs_ont_8g004060	0.183133
Cs_ont_2g022570	Cs_ont_4g007910	0.183097
Cs_ont_2g008210	Cs_ont_8g000460	0.183082
Cs_ont_3g005610	Cs_ont_8g003310	0.182518
Cs_ont_1g018080	Cs_ont_8g004060	0.182511
Cs_ont_5g030370	Cs_ont_5g049260	0.18221
Cs_ont_2g004630	Cs_ont_5g030370	0.182051
Cs_ont_6g004280	Cs_ont_7g001500	0.181998
Cs_ont_8g004060	Cs_ont_9g002550	0.181867
Cs_ont_2g022570	Cs_ont_8g002170	0.181776
Cs_ont_5g048180	Cs_ont_9g002550	0.181181
Cs_ont_4g007910	Cs_ont_6g000990	0.181165
Cs_ont_3g011780	Cs_ont_8g003310	0.181054
Cs_ont_3g011790	Cs_ont_5g049260	0.180896
Cs_ont_4g016250	Cs_ont_8g004060	0.180796
Cs_ont_3g007360	Cs_ont_7g000040	0.180785
Cs_ont_2g022570	Cs_ont_8g004060	0.1805
Cs_ont_5g049260	Cs_ont_8g008850	0.180399
Cs_ont_2g008210	Cs_ont_5g049260	0.180234
Cs_ont_7g000040	Cs_ont_8g004060	0.180218
Cs_ont_3g011790	Cs_ont_8g000460	0.180197
Cs_ont_4g001580	Cs_ont_8g003310	0.179812
Cs_ont_3g011790	Cs_ont_6g009560	0.17967
Cs_ont_4g016250	Cs_ont_8g000460	0.179665
Cs_ont_7g001570	Cs_ont_8g004060	0.179662
Cs_ont_2g008210	Cs_ont_8g008850	0.179196
Cs_ont_5g048180	Cs_ont_6g009560	0.179097
Cs_ont_5g048180	Cs_ont_7g001570	0.179029
Cs_ont_4g016660	Cs_ont_6g004280	0.178577
Cs_ont_2g004630	Cs_ont_7g001570	0.178574
Cs_ont_7g000040	Cs_ont_7g001500	0.178256
Cs_ont_3g013430	Cs_ont_4g011310	0.178127
Cs_ont_3g007360	Cs_ont_6g004280	0.178067
Cs_ont_1g018080	Cs_ont_5g049260	0.177983
Cs_ont_2g008210	Cs_ont_3g007360	0.177976
Cs_ont_5g049260	Cs_ont_8g000460	0.177731
Cs_ont_7g000040	Cs_ont_7g016590	0.177668
Cs_ont_3g013430	Cs_ont_8g008850	0.177519
Cs_ont_2g008210	Cs_ont_5g048180	0.177419
Cs_ont_2g004630	Cs_ont_8g003310	0.177203
Cs_ont_3g011790	Cs_ont_5g042740	0.177163
Cs_ont_3g013430	Cs_ont_5g042740	0.177125
Cs_ont_2g012380	Cs_ont_7g000040	0.177125
Cs_ont_3g011780	Cs_ont_5g030370	0.177101
Cs_ont_4g011310	Cs_ont_7g016590	0.176788
Cs_ont_8g002170	Cs_ont_8g008850	0.176497
Cs_ont_5g030080	Cs_ont_8g004060	0.176437
Cs_ont_2g004620	Cs_ont_5g030080	0.176124
Cs_ont_5g030370	Cs_ont_6g009560	0.176012
Cs_ont_2g004630	Cs_ont_2g008210	0.175909
Cs_ont_3g013430	Cs_ont_4g022340	0.175814
Cs_ont_3g011790	Cs_ont_8g003310	0.175594
Cs_ont_4g011310	Cs_ont_4g014040	0.175499
Cs_ont_5g049260	Cs_ont_6g013730	0.175493
Cs_ont_4g016250	Cs_ont_5g042740	0.17537
Cs_ont_4g011310	Cs_ont_4g016250	0.175184
Cs_ont_2g004630	Cs_ont_2g033240	0.175138
Cs_ont_4g016250	Cs_ont_4g022340	0.17512
Cs_ont_2g004620	Cs_ont_8g004060	0.174881
Cs_ont_3g007360	Cs_ont_5g048180	0.17478
Cs_ont_4g014040	Cs_ont_7g001570	0.174731
Cs_ont_6g009560	Cs_ont_8g008850	0.17471
Cs_ont_6g004280	Cs_ont_6g012480	0.174689
Cs_ont_5g030080	Cs_ont_7g000040	0.174633
Cs_ont_2g008210	Cs_ont_2g022570	0.1746
Cs_ont_7g024520	Cs_ont_8g004060	0.174308
Cs_ont_3g007590	Cs_ont_8g003310	0.174113
Cs_ont_5g030080	Cs_ont_6g004280	0.173819
Cs_ont_2g008210	Cs_ont_9g002550	0.173796
Cs_ont_5g049260	Cs_ont_7g001570	0.173741
Cs_ont_2g008210	Cs_ont_4g022340	0.1736
Cs_ont_2g008210	Cs_ont_7g016590	0.173411
Cs_ont_6g004280	Cs_ont_7g016620	0.173303
Cs_ont_4g001580	Cs_ont_5g030370	0.173296
Cs_ont_4g011310	Cs_ont_6g013730	0.173125
Cs_ont_4g022340	Cs_ont_6g013760	0.173069
Cs_ont_1g019170	Cs_ont_8g004060	0.17302
Cs_ont_7g001570	Cs_ont_8g000460	0.172995
Cs_ont_4g022340	Cs_ont_8g002170	0.172947
Cs_ont_6g004280	Cs_ont_6g009560	0.172479
Cs_ont_6g009560	Cs_ont_8g004060	0.172435
Cs_ont_2g008210	Cs_ont_7g001570	0.172065
Cs_ont_2g004630	Cs_ont_4g007910	0.172061
Cs_ont_6g004280	Cs_ont_7g016590	0.172051
Cs_ont_7g016590	Cs_ont_9g002550	0.172038
Cs_ont_2g004630	Cs_ont_3g011780	0.171933
Cs_ont_3g013430	Cs_ont_4g007910	0.171928
Cs_ont_2g005970	Cs_ont_4g011310	0.171713
Cs_ont_8g025330	Cs_ont_9g002550	0.171453
Cs_ont_5g012770	Cs_ont_7g000040	0.171226
Cs_ont_4g006740	Cs_ont_5g049260	0.171093
Cs_ont_3g013430	Cs_ont_6g009560	0.170946
Cs_ont_7g016590	Cs_ont_8g003310	0.170931
Cs_ont_6g004280	Cs_ont_8g016100	0.17082
Cs_ont_6g004280	Cs_ont_7g000040	0.170638
Cs_ont_3g011790	Cs_ont_5g030370	0.170622
Cs_ont_3g007590	Cs_ont_6g009560	0.170619
Cs_ont_6g004280	Cs_ont_8g004060	0.170517
Cs_ont_3g007360	Cs_ont_5g042760	0.170497
Cs_ont_5g042760	Cs_ont_8g003310	0.170457
Cs_ont_2g012380	Cs_ont_6g004280	0.170437
Cs_ont_3g011780	Cs_ont_4g022340	0.170406
Cs_ont_4g001880	Cs_ont_7g016590	0.170025
Cs_ont_4g001860	Cs_ont_8g003310	0.170023
Cs_ont_7g000040	Cs_ont_8g003310	0.16983
Cs_ont_4g022340	Cs_ont_5g042740	0.169817
Cs_ont_5g042740	Cs_ont_6g000990	0.169563
Cs_ont_2g022570	Cs_ont_9g002550	0.16954
Cs_ont_7g016590	Cs_ont_8g004060	0.169434
Cs_ont_6g004280	Cs_ont_7g025270	0.169421
Cs_ont_3g011780	Cs_ont_7g000040	0.169393
Cs_ont_5g004320	Cs_ont_8g000460	0.169261
Cs_ont_5g049260	Cs_ont_6g000990	0.169092
Cs_ont_4g011310	Cs_ont_9g005830	0.169015
Cs_ont_4g022340	Cs_ont_6g009560	0.168968
Cs_ont_5g042760	Cs_ont_7g000040	0.168921
Cs_ont_4g007320	Cs_ont_8g004060	0.168765
Cs_ont_8g003310	Cs_ont_9g002550	0.168696
Cs_ont_2g005970	Cs_ont_4g022340	0.168627
Cs_ont_7g000040	Cs_ont_7g025350	0.168371
Cs_ont_2g022570	Cs_ont_6g000990	0.168304
Cs_ont_4g001580	Cs_ont_5g042740	0.168296
Cs_ont_3g011780	Cs_ont_6g000990	0.168178
Cs_ont_3g007360	Cs_ont_3g011780	0.168002
Cs_ont_5g049260	Cs_ont_8g003310	0.167972
Cs_ont_5g049260	Cs_ont_9g002550	0.167932
Cs_ont_3g011790	Cs_ont_9g002550	0.16788
Cs_ont_3g007360	Cs_ont_5g004320	0.167849
Cs_ont_3g007360	Cs_ont_5g030370	0.167761
Cs_ont_7g000040	Cs_ont_8g000460	0.167682
Cs_ont_4g011310	Cs_ont_5g004320	0.167671
Cs_ont_4g001580	Cs_ont_9g002550	0.167668
Cs_ont_6g004280	Cs_ont_7g004700	0.167607
Cs_ont_7g002800	Cs_ont_8g003310	0.167548
Cs_ont_6g012480	Cs_ont_7g000040	0.167461
Cs_ont_2g022570	Cs_ont_5g030370	0.167441
Cs_ont_3g016660	Cs_ont_4g011310	0.167409
Cs_ont_3g016660	Cs_ont_4g007910	0.167303
Cs_ont_3g011780	Cs_ont_8g008850	0.167183
Cs_ont_3g007360	Cs_ont_8g004060	0.167071
Cs_ont_4g007910	Cs_ont_8g004060	0.16706
Cs_ont_7g000040	Cs_ont_7g002800	0.167027
Cs_ont_5g049260	Cs_ont_7g027770	0.16684
Cs_ont_3g007360	Cs_ont_4g022340	0.166809
Cs_ont_2g022570	Cs_ont_2g033240	0.166722
Cs_ont_3g016660	Cs_ont_8g008850	0.166719
Cs_ont_2g022570	Cs_ont_6g009560	0.166658
Cs_ont_6g005080	Cs_ont_7g000040	0.166587
Cs_ont_6g013740	Cs_ont_9g002550	0.16655
Cs_ont_6g009560	Cs_ont_7g000040	0.166429
Cs_ont_8g002170	Cs_ont_8g004060	0.166381
Cs_ont_5g012770	Cs_ont_6g004280	0.166341
Cs_ont_7g000040	Cs_ont_7g025270	0.166315
Cs_ont_6g004280	Cs_ont_7g002800	0.166197
Cs_ont_7g001570	Cs_ont_8g007660	0.166171
Cs_ont_5g049260	Cs_ont_7g016590	0.166168
Cs_ont_3g007360	Cs_ont_7g016590	0.166063
Cs_ont_4g001580	Cs_ont_5g048180	0.16604
Cs_ont_4g001580	Cs_ont_8g008850	0.166016
Cs_ont_4g001860	Cs_ont_8g000460	0.165961
Cs_ont_2g004630	Cs_ont_7g016590	0.165939
Cs_ont_2g004620	Cs_ont_6g012480	0.165897
Cs_ont_4g011310	Cs_ont_7g000040	0.165892
Cs_ont_4g016660	Cs_ont_7g000040	0.165759
Cs_ont_6g004280	Cs_ont_8g003310	0.165685
Cs_ont_1g006540	Cs_ont_6g004280	0.165656
Cs_ont_2g022570	Cs_ont_3g007360	0.165645
Cs_ont_4g007910	Cs_ont_7g001570	0.165569
Cs_ont_7g000040	Cs_ont_7g016620	0.165488
Cs_ont_9g002550	Cs_ont_9g005890	0.165487
Cs_ont_4g007910	Cs_ont_7g000040	0.165464
Cs_ont_2g022570	Cs_ont_8g000460	0.165362
Cs_ont_4g001860	Cs_ont_4g011310	0.165355
Cs_ont_1g026150	Cs_ont_6g004280	0.165239
Cs_ont_2g008210	Cs_ont_4g007910	0.165233
Cs_ont_3g013430	Cs_ont_5g048180	0.165198
Cs_ont_5g032630	Cs_ont_7g000040	0.165134
Cs_ont_3g011780	Cs_ont_5g004320	0.165018
Cs_ont_2g008210	Cs_ont_3g011780	0.164997
Cs_ont_6g009560	Cs_ont_8g003310	0.164987
Cs_ont_3g016660	Cs_ont_8g002170	0.164717
Cs_ont_5g042600	Cs_ont_6g004280	0.164713
Cs_ont_4g016250	Cs_ont_5g048180	0.164705
Cs_ont_1g006540	Cs_ont_7g000040	0.164659
Cs_ont_3g007360	Cs_ont_4g016250	0.164627
Cs_ont_1g026150	Cs_ont_7g000040	0.164558
Cs_ont_4g014040	Cs_ont_8g008850	0.164506
Cs_ont_5g048180	Cs_ont_7g016590	0.164495
Cs_ont_4g007320	Cs_ont_5g049260	0.164377
Cs_ont_3g011780	Cs_ont_9g005830	0.164193
Cs_ont_5g049260	Cs_ont_9g005830	0.16416
Cs_ont_3g011780	Cs_ont_3g011790	0.164151
Cs_ont_3g013430	Cs_ont_5g030370	0.164132
Cs_ont_3g007360	Cs_ont_8g003310	0.164123
Cs_ont_6g005080	Cs_ont_7g016590	0.164037
Cs_ont_7g000800	Cs_ont_9g002550	0.163994
Cs_ont_2g005970	Cs_ont_5g048180	0.163994
Cs_ont_4g007910	Cs_ont_6g009560	0.163975
Cs_ont_1g019170	Cs_ont_7g000040	0.16396
Cs_ont_3g005610	Cs_ont_4g022340	0.163904
Cs_ont_5g042740	Cs_ont_8g002170	0.163892
Cs_ont_2g022570	Cs_ont_7g016590	0.163818
Cs_ont_2g005970	Cs_ont_4g016250	0.163782
Cs_ont_5g048180	Cs_ont_8g002170	0.16369
Cs_ont_5g048560	Cs_ont_7g000040	0.163587
Cs_ont_2g022570	Cs_ont_8g025330	0.163509
Cs_ont_1g019170	Cs_ont_2g004620	0.163509
Cs_ont_5g004320	Cs_ont_7g016590	0.163445
Cs_ont_4g022340	Cs_ont_9g002550	0.163332
Cs_ont_4g016660	Cs_ont_5g042760	0.163266
Cs_ont_3g011780	Cs_ont_4g001580	0.16323
Cs_ont_5g030370	Cs_ont_7g000040	0.163223
Cs_ont_4g016660	Cs_ont_8g004060	0.163176
Cs_ont_5g019810	Cs_ont_7g027770	0.163158
Cs_ont_1g019170	Cs_ont_6g004280	0.163101
Cs_ont_6g013730	Cs_ont_8g004060	0.163077
Cs_ont_3g011780	Cs_ont_4g006740	0.163027
Cs_ont_5g048560	Cs_ont_8g004060	0.162866
Cs_ont_2g005970	Cs_ont_2g008210	0.162737
Cs_ont_3g007360	Cs_ont_8g000460	0.162729
Cs_ont_5g042760	Cs_ont_6g004280	0.162688
Cs_ont_2g033240	Cs_ont_5g030370	0.162544
Cs_ont_2g033240	Cs_ont_8g004060	0.162435
Cs_ont_7g000040	Cs_ont_7g024520	0.162414
Cs_ont_4g016250	Cs_ont_7g000040	0.162356
Cs_ont_5g042740	Cs_ont_6g009560	0.162306
Cs_ont_3g007360	Cs_ont_5g049260	0.162278
Cs_ont_2g022570	Cs_ont_4g001580	0.162266
Cs_ont_2g004620	Cs_ont_6g009560	0.162238
Cs_ont_3g011790	Cs_ont_5g019810	0.162229
Cs_ont_6g013760	Cs_ont_7g000040	0.162105
Cs_ont_5g030370	Cs_ont_8g002170	0.162072
Cs_ont_4g016250	Cs_ont_8g008850	0.162052
Cs_ont_5g030370	Cs_ont_9g005830	0.162002
Cs_ont_7g001570	Cs_ont_7g016590	0.161692
Cs_ont_3g013430	Cs_ont_6g000990	0.161669
Cs_ont_2g004620	Cs_ont_6g004280	0.161652
Cs_ont_2g022570	Cs_ont_7g000040	0.161453
Cs_ont_4g011310	Cs_ont_5g012770	0.161409
Cs_ont_4g022340	Cs_ont_5g049260	0.161351
Cs_ont_5g049260	Cs_ont_7g000040	0.161306
Cs_ont_4g011310	Cs_ont_5g019810	0.161012
Cs_ont_2g012380	Cs_ont_8g003310	0.160941
Cs_ont_7g016590	Cs_ont_8g025330	0.160761
Cs_ont_3g007590	Cs_ont_8g004060	0.160695
Cs_ont_2g004620	Cs_ont_5g049260	0.160654
Cs_ont_8g003310	Cs_ont_8g026110	0.160649
Cs_ont_8g004060	Cs_ont_9g014880	0.16058
Cs_ont_1g006540	Cs_ont_8g003310	0.160561
Cs_ont_6g009560	Cs_ont_9g002550	0.160525
Cs_ont_1g018080	Cs_ont_8g000460	0.160291
Cs_ont_5g030370	Cs_ont_7g001570	0.160248
Cs_ont_5g042600	Cs_ont_7g000040	0.160245
Cs_ont_3g013430	Cs_ont_8g000460	0.16017
Cs_ont_3g011790	Cs_ont_4g007910	0.160083
Cs_ont_2g004630	Cs_ont_6g000990	0.160079
Cs_ont_4g011310	Cs_ont_8g025330	0.160013
Cs_ont_5g032630	Cs_ont_6g004280	0.159994
Cs_ont_7g000040	Cs_ont_7g023760	0.159841
Cs_ont_1g026150	Cs_ont_3g013570	0.159749
Cs_ont_5g019810	Cs_ont_8g004060	0.159622
Cs_ont_2g004620	Cs_ont_5g019810	0.15949
Cs_ont_2g022570	Cs_ont_7g000800	0.159472
Cs_ont_2g008210	Cs_ont_7g000040	0.159449
Cs_ont_4g001580	Cs_ont_4g007910	0.159345
Cs_ont_2g005970	Cs_ont_2g022570	0.159304
Cs_ont_8g007660	Cs_ont_8g008850	0.159159
Cs_ont_2g004620	Cs_ont_7g016590	0.159144
Cs_ont_4g007910	Cs_ont_4g016250	0.159065
Cs_ont_3g011780	Cs_ont_7g016590	0.158948
Cs_ont_7g016590	Cs_ont_8g008850	0.158919
Cs_ont_3g007360	Cs_ont_8g008850	0.158876
Cs_ont_2g004620	Cs_ont_4g016660	0.158831
Cs_ont_7g025270	Cs_ont_8g003310	0.158768
Cs_ont_6g004280	Cs_ont_7g025350	0.158707
Cs_ont_2g004620	Cs_ont_7g001500	0.1587
Cs_ont_1g000870	Cs_ont_6g004280	0.15868
Cs_ont_5g042740	Cs_ont_5g042760	0.158297
Cs_ont_5g030080	Cs_ont_5g049260	0.158261
Cs_ont_2g005970	Cs_ont_8g008850	0.158259
Cs_ont_8g000460	Cs_ont_9g002550	0.158247
Cs_ont_5g030080	Cs_ont_7g016590	0.158097
Cs_ont_2g008210	Cs_ont_6g009560	0.158036
Cs_ont_3g007360	Cs_ont_5g042740	0.157899
Cs_ont_7g000040	Cs_ont_8g016100	0.157841
Cs_ont_2g004630	Cs_ont_4g022340	0.157811
Cs_ont_2g022570	Cs_ont_4g001880	0.157766
Cs_ont_3g011780	Cs_ont_5g012770	0.157665
Cs_ont_4g006740	Cs_ont_8g000460	0.157522
Cs_ont_4g007910	Cs_ont_9g002550	0.157488
Cs_ont_5g007230	Cs_ont_5g030370	0.157478
Cs_ont_2g008210	Cs_ont_5g012770	0.157381
Cs_ont_2g022570	Cs_ont_3g016660	0.157368
Cs_ont_5g048560	Cs_ont_5g049260	0.157317
Cs_ont_5g017520	Cs_ont_7g001500	0.157304
Cs_ont_2g013390	Cs_ont_5g004630	0.15724
Cs_ont_4g007910	Cs_ont_6g013760	0.157129
Cs_ont_5g004320	Cs_ont_9g002550	0.157127
Cs_ont_2g016770	Cs_ont_3g013570	0.157123
Cs_ont_2g013390	Cs_ont_4g007320	0.156986
Cs_ont_2g004630	Cs_ont_6g013730	0.156761
Cs_ont_3g007360	Cs_ont_4g001580	0.156619
Cs_ont_6g017060	Cs_ont_7g000040	0.15656
Cs_ont_3g006250	Cs_ont_7g027770	0.1565
Cs_ont_2g004620	Cs_ont_5g030370	0.1565
Cs_ont_2g004630	Cs_ont_4g016250	0.156378
Cs_ont_2g003290	Cs_ont_8g004060	0.156322
Cs_ont_1g019170	Cs_ont_4g016660	0.156198
Cs_ont_1g008000	Cs_ont_2g004620	0.156166
Cs_ont_4g001580	Cs_ont_7g016590	0.156125
Cs_ont_1g019170	Cs_ont_5g049260	0.15612
Cs_ont_6g017060	Cs_ont_8g003310	0.156007
Cs_ont_4g011310	Cs_ont_6g013740	0.155866
Cs_ont_1g018080	Cs_ont_3g011780	0.155859
Cs_ont_2g022570	Cs_ont_4g016250	0.155855
Cs_ont_8g000460	Cs_ont_8g002170	0.155846
Cs_ont_7g000040	Cs_ont_8g000450	0.155669
Cs_ont_5g004320	Cs_ont_5g012770	0.155577
Cs_ont_5g049260	Cs_ont_9g005890	0.155555
Cs_ont_2g004620	Cs_ont_4g007320	0.155542
Cs_ont_2g022570	Cs_ont_6g013740	0.155467
Cs_ont_3g016660	Cs_ont_5g048180	0.155464
Cs_ont_4g016250	Cs_ont_5g049260	0.155428
Cs_ont_5g019810	Cs_ont_6g013730	0.155306
Cs_ont_7g001570	Cs_ont_8g003310	0.155189
Cs_ont_4g001880	Cs_ont_4g011310	0.155179
Cs_ont_3g007590	Cs_ont_4g007910	0.155174
Cs_ont_4g007910	Cs_ont_6g004280	0.155167
Cs_ont_7g016590	Cs_ont_7g027770	0.155153
Cs_ont_4g028060	Cs_ont_7g004700	0.155132
Cs_ont_5g042740	Cs_ont_7g016590	0.155109
Cs_ont_4g016250	Cs_ont_6g000990	0.154909
Cs_ont_2g004630	Cs_ont_5g019810	0.154832
Cs_ont_3g007360	Cs_ont_5g030080	0.154831
Cs_ont_2g016770	Cs_ont_7g000040	0.15479
Cs_ont_5g004320	Cs_ont_8g003310	0.154775
Cs_ont_4g001880	Cs_ont_5g049260	0.154703
Cs_ont_9g002550	Cs_ont_9g014880	0.154694
Cs_ont_7g027770	Cs_ont_9g002550	0.154672
Cs_ont_4g011310	Cs_ont_6g013760	0.154653
Cs_ont_5g019810	Cs_ont_5g048180	0.154627
Cs_ont_2g004620	Cs_ont_3g007360	0.154496
Cs_ont_7g000040	Cs_ont_9g005830	0.154476
Cs_ont_2g016770	Cs_ont_6g004280	0.154288
Cs_ont_2g008210	Cs_ont_4g001580	0.154254
Cs_ont_5g042760	Cs_ont_8g000460	0.154238
Cs_ont_6g009560	Cs_ont_8g002170	0.154232
Cs_ont_3g005610	Cs_ont_4g007910	0.154049
Cs_ont_5g019810	Cs_ont_5g049260	0.15396
Cs_ont_1g019170	Cs_ont_5g004320	0.153938
Cs_ont_5g017520	Cs_ont_6g004280	0.153895
Cs_ont_5g007230	Cs_ont_6g000990	0.153625
Cs_ont_6g004280	Cs_ont_6g005080	0.153611
Cs_ont_5g048560	Cs_ont_7g016590	0.153572
Cs_ont_4g016660	Cs_ont_5g030080	0.153561
Cs_ont_6g013760	Cs_ont_8g008850	0.153555
Cs_ont_5g049260	Cs_ont_6g012480	0.153512
Cs_ont_3g007360	Cs_ont_6g013760	0.153503
Cs_ont_2g004620	Cs_ont_3g011780	0.153492
Cs_ont_2g004620	Cs_ont_7g025270	0.153482
Cs_ont_3g013570	Cs_ont_6g004280	0.153397
Cs_ont_2g033240	Cs_ont_8g002170	0.153348
Cs_ont_2g004620	Cs_ont_8g000460	0.153301
Cs_ont_5g048560	Cs_ont_8g003310	0.153291
Cs_ont_2g005970	Cs_ont_5g030370	0.153278
Cs_ont_3g007360	Cs_ont_4g006740	0.153267
Cs_ont_5g032630	Cs_ont_8g003310	0.153264
Cs_ont_2g008210	Cs_ont_5g030370	0.153199
Cs_ont_5g030080	Cs_ont_8g003310	0.153194
Cs_ont_5g012770	Cs_ont_7g016590	0.153188
Cs_ont_4g016660	Cs_ont_5g017520	0.153149
Cs_ont_8g002170	Cs_ont_9g002550	0.153138
Cs_ont_5g030080	Cs_ont_6g009560	0.15305
Cs_ont_6g005290	Cs_ont_7g000040	0.153005
Cs_ont_4g006740	Cs_ont_4g016660	0.152921
Cs_ont_2g022570	Cs_ont_3g011790	0.152917
Cs_ont_2g004620	Cs_ont_5g042760	0.152911
Cs_ont_4g011310	Cs_ont_7g000800	0.152857
Cs_ont_4g016250	Cs_ont_5g030370	0.15278
Cs_ont_1g026150	Cs_ont_2g004620	0.152759
Cs_ont_4g007910	Cs_ont_7g024520	0.152751
Cs_ont_4g006740	Cs_ont_7g000040	0.152747
Cs_ont_4g028060	Cs_ont_6g004280	0.152648
Cs_ont_3g011780	Cs_ont_4g016250	0.15259
Cs_ont_6g013730	Cs_ont_7g001570	0.152524
Cs_ont_4g001690	Cs_ont_6g004280	0.152508
Cs_ont_7g002800	Cs_ont_8g004060	0.152369
Cs_ont_6g009560	Cs_ont_7g025270	0.152352
Cs_ont_5g012770	Cs_ont_8g004060	0.152286
Cs_ont_4g026360	Cs_ont_6g004280	0.152249
Cs_ont_2g013390	Cs_ont_6g004280	0.152247
Cs_ont_3g011790	Cs_ont_5g048180	0.152236
Cs_ont_5g048180	Cs_ont_6g013760	0.15222
Cs_ont_2g005970	Cs_ont_6g013760	0.152168
Cs_ont_6g012480	Cs_ont_8g004060	0.152165
Cs_ont_2g033240	Cs_ont_8g000460	0.152112
Cs_ont_5g048560	Cs_ont_8g000460	0.152058
Cs_ont_5g004320	Cs_ont_5g004630	0.152058
Cs_ont_2g033240	Cs_ont_8g007660	0.152044
Cs_ont_4g016660	Cs_ont_5g004320	0.152004
Cs_ont_4g006740	Cs_ont_5g012770	0.152002
Cs_ont_3g006250	Cs_ont_5g049260	0.151993
Cs_ont_5g049260	Cs_ont_9g014880	0.15199
Cs_ont_2g022570	Cs_ont_3g013430	0.151986
Cs_ont_5g042760	Cs_ont_5g049260	0.15183
Cs_ont_4g011310	Cs_ont_7g024520	0.151799
Cs_ont_4g007910	Cs_ont_9g005830	0.151781
Cs_ont_1g026150	Cs_ont_2g013390	0.151778
Cs_ont_6g009560	Cs_ont_7g024520	0.151745
Cs_ont_2g022570	Cs_ont_6g013760	0.151743
Cs_ont_5g048180	Cs_ont_7g000040	0.151706
Cs_ont_3g007360	Cs_ont_9g002550	0.151693
Cs_ont_6g013730	Cs_ont_7g016590	0.151582
Cs_ont_5g019810	Cs_ont_8g008850	0.151569
Cs_ont_2g005970	Cs_ont_7g000040	0.151545
Cs_ont_6g004280	Cs_ont_8g000450	0.151486
Cs_ont_6g000990	Cs_ont_8g002170	0.151464
Cs_ont_5g019810	Cs_ont_7g000040	0.15146
Cs_ont_2g004630	Cs_ont_4g014040	0.151421
Cs_ont_6g013730	Cs_ont_8g008850	0.151396
Cs_ont_4g007320	Cs_ont_5g004630	0.151329
Cs_ont_5g019810	Cs_ont_9g002550	0.151327
Cs_ont_5g012770	Cs_ont_5g049260	0.151267
Cs_ont_2g022570	Cs_ont_4g014040	0.151215
Cs_ont_5g019810	Cs_ont_8g003310	0.151151
Cs_ont_4g001860	Cs_ont_8g004060	0.151142
Cs_ont_2g004620	Cs_ont_2g008450	0.151096
Cs_ont_5g012770	Cs_ont_5g030080	0.150913
Cs_ont_2g004630	Cs_ont_8g007660	0.1509
Cs_ont_3g013430	Cs_ont_8g002170	0.150656
Cs_ont_4g022340	Cs_ont_5g007230	0.150605
Cs_ont_3g013570	Cs_ont_5g042600	0.150596
Cs_ont_3g013570	Cs_ont_5g004630	0.150541
Cs_ont_5g049260	Cs_ont_6g004280	0.15045
Cs_ont_4g001580	Cs_ont_6g009560	0.15045
Cs_ont_6g009560	Cs_ont_7g016590	0.150419
Cs_ont_6g005080	Cs_ont_8g004060	0.150385
Cs_ont_2g004620	Cs_ont_7g002800	0.150346
Cs_ont_6g005080	Cs_ont_8g003310	0.150288
Cs_ont_5g030080	Cs_ont_6g012480	0.150254
Cs_ont_5g030370	Cs_ont_9g002550	0.150229
Cs_ont_1g026150	Cs_ont_3g007360	0.150191
Cs_ont_5g019810	Cs_ont_5g030370	0.150147
Cs_ont_4g007910	Cs_ont_8g000460	0.150063
Cs_ont_2g004620	Cs_ont_3g000240	0.150043
Cs_ont_2g004620	Cs_ont_5g032630	0.149998
Cs_ont_7g024520	Cs_ont_8g000460	0.149992
Cs_ont_3g016660	Cs_ont_8g003310	0.149973
Cs_ont_2g022570	Cs_ont_5g049260	0.149945
Cs_ont_3g007590	Cs_ont_4g011310	0.149879
Cs_ont_7g000040	Cs_ont_7g004700	0.149829
Cs_ont_2g008210	Cs_ont_5g019810	0.149792
Cs_ont_5g012770	Cs_ont_5g048560	0.149781
Cs_ont_3g011790	Cs_ont_7g016590	0.149746
Cs_ont_7g001170	Cs_ont_8g003310	0.149702
Cs_ont_5g019810	Cs_ont_5g030080	0.149679
Cs_ont_2g008210	Cs_ont_6g000990	0.149568
Cs_ont_4g001690	Cs_ont_7g000040	0.149523
Cs_ont_2g005970	Cs_ont_8g000460	0.149363
Cs_ont_3g011790	Cs_ont_8g008850	0.149338
Cs_ont_4g001860	Cs_ont_4g007910	0.149322
Cs_ont_3g011790	Cs_ont_4g024150	0.149279
Cs_ont_8g003310	Cs_ont_8g025330	0.149258
Cs_ont_7g025350	Cs_ont_8g003310	0.149224
Cs_ont_5g017520	Cs_ont_6g012480	0.149172
Cs_ont_3g011170	Cs_ont_6g004280	0.149101
Cs_ont_2g004630	Cs_ont_2g005970	0.149049
Cs_ont_3g006250	Cs_ont_5g019810	0.148966
Cs_ont_6g013730	Cs_ont_7g027770	0.148964
Cs_ont_4g001580	Cs_ont_5g019810	0.148959
Cs_ont_6g004280	Cs_ont_8g000460	0.148932
Cs_ont_7g027770	Cs_ont_8g004060	0.148923
Cs_ont_2g008210	Cs_ont_2g033240	0.148899
Cs_ont_1g008000	Cs_ont_8g004060	0.148798
Cs_ont_5g049260	Cs_ont_6g005080	0.148782
Cs_ont_3g011780	Cs_ont_6g012480	0.148525
Cs_ont_4g006740	Cs_ont_5g004630	0.148519
Cs_ont_3g007360	Cs_ont_4g007910	0.148489
Cs_ont_5g019810	Cs_ont_6g004280	0.148372
Cs_ont_4g006740	Cs_ont_6g001120	0.148367
Cs_ont_5g030370	Cs_ont_7g016590	0.148346
Cs_ont_7g000800	Cs_ont_7g001570	0.148318
Cs_ont_7g016590	Cs_ont_8g000460	0.148292
Cs_ont_2g004620	Cs_ont_5g012770	0.148287
Cs_ont_5g012770	Cs_ont_8g000460	0.148283
Cs_ont_4g007320	Cs_ont_7g000040	0.148252
Cs_ont_3g007360	Cs_ont_9g005830	0.148197
Cs_ont_6g000990	Cs_ont_9g002550	0.148182
Cs_ont_2g022570	Cs_ont_8g007660	0.147961
Cs_ont_3g011780	Cs_ont_6g009560	0.147914
Cs_ont_2g005970	Cs_ont_8g003310	0.147795
Cs_ont_4g026360	Cs_ont_7g000040	0.147656
Cs_ont_2g022570	Cs_ont_6g013730	0.147608
Cs_ont_3g011780	Cs_ont_4g016660	0.1476
Cs_ont_6g013730	Cs_ont_8g000460	0.147575
Cs_ont_2g033240	Cs_ont_4g007910	0.147568
Cs_ont_3g011170	Cs_ont_4g028060	0.14755
Cs_ont_2g005970	Cs_ont_4g001580	0.147476
Cs_ont_4g024150	Cs_ont_5g030370	0.147433
Cs_ont_2g013390	Cs_ont_5g030080	0.147358
Cs_ont_4g007320	Cs_ont_6g004280	0.147349
Cs_ont_2g004630	Cs_ont_3g007360	0.147343
Cs_ont_5g015000	Cs_ont_8g000460	0.147316
Cs_ont_3g011160	Cs_ont_4g028060	0.147301
Cs_ont_4g016250	Cs_ont_7g016590	0.147224
Cs_ont_6g006410	Cs_ont_9g002550	0.147185
Cs_ont_5g019810	Cs_ont_5g042740	0.147174
Cs_ont_4g011310	Cs_ont_7g025270	0.147106
Cs_ont_4g024150	Cs_ont_8g004060	0.147094
Cs_ont_2g004620	Cs_ont_3g011790	0.147082
Cs_ont_3g011780	Cs_ont_6g004280	0.147073
Cs_ont_1g019170	Cs_ont_4g006740	0.147045
Cs_ont_1g019170	Cs_ont_3g011780	0.147038
Cs_ont_1g018080	Cs_ont_4g011310	0.147034
Cs_ont_2g013390	Cs_ont_4g006740	0.147012
Cs_ont_4g001880	Cs_ont_8g004060	0.147001
Cs_ont_3g021170	Cs_ont_4g028060	0.146997
Cs_ont_3g007360	Cs_ont_7g024520	0.146992
Cs_ont_4g022340	Cs_ont_6g000990	0.146971
Cs_ont_1g019170	Cs_ont_3g011790	0.146966
Cs_ont_3g005610	Cs_ont_8g008850	0.146881
Cs_ont_2g004620	Cs_ont_4g011310	0.146855
Cs_ont_3g011780	Cs_ont_7g001570	0.14676
Cs_ont_3g007360	Cs_ont_5g048560	0.146704
Cs_ont_5g048560	Cs_ont_6g004280	0.146645
Cs_ont_2g004620	Cs_ont_8g003310	0.146603
Cs_ont_2g013390	Cs_ont_2g016770	0.146593
Cs_ont_3g013570	Cs_ont_7g000040	0.146567
Cs_ont_8g007660	Cs_ont_9g002550	0.146564
Cs_ont_5g042740	Cs_ont_9g005830	0.146556
Cs_ont_1g019170	Cs_ont_5g012770	0.146528
Cs_ont_2g008210	Cs_ont_5g004320	0.146493
Cs_ont_5g004630	Cs_ont_5g049260	0.146484
Cs_ont_4g007320	Cs_ont_6g012480	0.146445
Cs_ont_5g049260	Cs_ont_6g009560	0.146416
Cs_ont_8g004060	Cs_ont_8g025330	0.146385
Cs_ont_6g004280	Cs_ont_6g005850	0.146375
Cs_ont_5g042760	Cs_ont_6g012480	0.146283
Cs_ont_2g022570	Cs_ont_3g007590	0.146233
Cs_ont_5g012770	Cs_ont_9g002550	0.146166
Cs_ont_4g007320	Cs_ont_4g016660	0.146164
Cs_ont_6g001120	Cs_ont_8g004060	0.146113
Cs_ont_4g001860	Cs_ont_5g030370	0.146111
Cs_ont_2g004620	Cs_ont_7g000040	0.146096
Cs_ont_2g004620	Cs_ont_7g023760	0.146047
Cs_ont_2g004630	Cs_ont_4g001580	0.145982
Cs_ont_5g004320	Cs_ont_5g042740	0.145947
Cs_ont_6g009560	Cs_ont_8g000460	0.145914
Cs_ont_2g005970	Cs_ont_7g016590	0.145899
Cs_ont_4g022340	Cs_ont_8g026110	0.145897
Cs_ont_1g006540	Cs_ont_3g007360	0.145877
Cs_ont_4g011310	Cs_ont_8g007660	0.145837
Cs_ont_2g022570	Cs_ont_4g001860	0.14576
Cs_ont_5g048270	Cs_ont_6g004280	0.14574
Cs_ont_3g007360	Cs_ont_5g042600	0.145698
Cs_ont_6g004280	Cs_ont_7g023760	0.145696
Cs_ont_7g000040	Cs_ont_7g001170	0.145581
Cs_ont_6g004280	Cs_ont_6g018690	0.145559
Cs_ont_5g004320	Cs_ont_6g012480	0.145551
Cs_ont_2g013390	Cs_ont_7g000040	0.145527
Cs_ont_2g022570	Cs_ont_5g012770	0.145457
Cs_ont_3g006250	Cs_ont_6g013730	0.145415
Cs_ont_4g007910	Cs_ont_8g007660	0.14541
Cs_ont_2g004620	Cs_ont_7g016620	0.145395
Cs_ont_5g007230	Cs_ont_5g048180	0.145348
Cs_ont_4g016660	Cs_ont_5g030370	0.145279
Cs_ont_2g004620	Cs_ont_5g017520	0.14517
Cs_ont_2g033240	Cs_ont_5g049260	0.145097
Cs_ont_5g032630	Cs_ont_7g016590	0.145085
Cs_ont_1g008000	Cs_ont_6g004280	0.145073
Cs_ont_3g013570	Cs_ont_4g007320	0.145048
Cs_ont_2g005970	Cs_ont_6g004280	0.145028
Cs_ont_1g019170	Cs_ont_4g011310	0.145027
Cs_ont_2g003290	Cs_ont_4g011310	0.145022
Cs_ont_2g008210	Cs_ont_4g001880	0.145017
Cs_ont_5g015000	Cs_ont_8g004060	0.144991
Cs_ont_4g016250	Cs_ont_5g012770	0.144985
Cs_ont_2g008450	Cs_ont_6g004280	0.144974
Cs_ont_5g004320	Cs_ont_7g000040	0.144974
Cs_ont_3g007360	Cs_ont_6g017060	0.144948
Cs_ont_5g012770	Cs_ont_6g005080	0.144931
Cs_ont_6g013760	Cs_ont_8g004060	0.14493
Cs_ont_6g004280	Cs_ont_7g001170	0.144877
Cs_ont_1g019170	Cs_ont_8g003310	0.144874
Cs_ont_6g012480	Cs_ont_7g016590	0.144811
Cs_ont_3g007360	Cs_ont_5g032630	0.144788
Cs_ont_5g049260	Cs_ont_8g025330	0.14478
Cs_ont_6g018690	Cs_ont_7g000040	0.14477
Cs_ont_4g016660	Cs_ont_5g049260	0.14477
Cs_ont_2g004620	Cs_ont_5g048560	0.144713
Cs_ont_4g007320	Cs_ont_7g016590	0.144702
Cs_ont_4g022340	Cs_ont_7g000040	0.144649
Cs_ont_3g006250	Cs_ont_8g004060	0.144573
Cs_ont_3g011780	Cs_ont_5g015000	0.144572
Cs_ont_2g013390	Cs_ont_3g013570	0.144553
Cs_ont_3g021170	Cs_ont_6g004280	0.14449
Cs_ont_3g011780	Cs_ont_5g048560	0.144479
Cs_ont_6g004280	Cs_ont_8g024580	0.144476
Cs_ont_1g019170	Cs_ont_8g000460	0.144465
Cs_ont_1g026150	Cs_ont_6g012480	0.14446
Cs_ont_4g011310	Cs_ont_5g007230	0.144386
Cs_ont_5g030370	Cs_ont_7g025270	0.144293
Cs_ont_3g011780	Cs_ont_6g001120	0.144283
Cs_ont_2g005970	Cs_ont_5g042740	0.144281
Cs_ont_4g014040	Cs_ont_5g049260	0.144272
Cs_ont_2g022570	Cs_ont_6g017060	0.144251
Cs_ont_3g011780	Cs_ont_5g019810	0.144248
Cs_ont_5g030370	Cs_ont_6g004280	0.144237
Cs_ont_6g009560	Cs_ont_7g002800	0.144112
Cs_ont_8g003310	Cs_ont_8g007660	0.144104
Cs_ont_5g019810	Cs_ont_6g009560	0.144039
Cs_ont_7g023760	Cs_ont_8g004060	0.144007
Cs_ont_3g013430	Cs_ont_7g000040	0.143978
Cs_ont_5g019810	Cs_ont_7g016590	0.143975
Cs_ont_5g017520	Cs_ont_7g025270	0.143916
Cs_ont_5g012770	Cs_ont_7g023760	0.143753
Cs_ont_2g004620	Cs_ont_5g042600	0.143725
Cs_ont_1g018080	Cs_ont_5g042740	0.143691
Cs_ont_1g019170	Cs_ont_2g013390	0.143677
Cs_ont_5g007230	Cs_ont_9g005830	0.143676
Cs_ont_2g022570	Cs_ont_6g004280	0.143661
Cs_ont_4g011310	Cs_ont_5g042760	0.143581
Cs_ont_2g013390	Cs_ont_5g007660	0.143492
Cs_ont_4g011310	Cs_ont_6g012480	0.143467
Cs_ont_5g017520	Cs_ont_7g000040	0.143465
Cs_ont_4g011310	Cs_ont_6g004280	0.143448
Cs_ont_2g008210	Cs_ont_8g025330	0.143421
Cs_ont_1g007640	Cs_ont_7g004700	0.143419
Cs_ont_2g013390	Cs_ont_5g048560	0.143418
Cs_ont_3g011780	Cs_ont_9g002550	0.143407
Cs_ont_7g000040	Cs_ont_9g002550	0.143392
Cs_ont_7g025270	Cs_ont_8g004060	0.143387
Cs_ont_5g017520	Cs_ont_7g016620	0.143366
Cs_ont_5g030370	Cs_ont_7g024520	0.143363
Cs_ont_2g003290	Cs_ont_5g019810	0.143338
Cs_ont_5g042740	Cs_ont_8g007660	0.143287
Cs_ont_3g013570	Cs_ont_4g006740	0.143285
Cs_ont_3g005610	Cs_ont_4g011310	0.143284
Cs_ont_8g000460	Cs_ont_8g025330	0.143283
Cs_ont_2g008210	Cs_ont_6g013730	0.143228
Cs_ont_2g005970	Cs_ont_3g011780	0.143226
Cs_ont_5g012770	Cs_ont_5g048180	0.143159
Cs_ont_7g001570	Cs_ont_8g002170	0.143096
Cs_ont_3g011780	Cs_ont_5g042760	0.14309
Cs_ont_3g011780	Cs_ont_4g007910	0.143077
Cs_ont_4g006740	Cs_ont_6g012480	0.143076
Cs_ont_2g008210	Cs_ont_6g017060	0.143056
Cs_ont_2g004620	Cs_ont_8g016100	0.143048
Cs_ont_4g022340	Cs_ont_7g016590	0.143047
Cs_ont_1g017510	Cs_ont_8g003310	0.143038
Cs_ont_1g007640	Cs_ont_6g004280	0.142988
Cs_ont_6g000990	Cs_ont_6g009560	0.142974
Cs_ont_2g005970	Cs_ont_4g001860	0.142955
Cs_ont_5g007660	Cs_ont_7g000040	0.142939
Cs_ont_1g006540	Cs_ont_4g011310	0.142926
Cs_ont_4g016250	Cs_ont_9g005830	0.142854
Cs_ont_6g004280	Cs_ont_6g017060	0.142704
Cs_ont_4g011310	Cs_ont_7g002800	0.142703
Cs_ont_5g012770	Cs_ont_5g030370	0.142689
Cs_ont_1g006540	Cs_ont_5g042760	0.142658
Cs_ont_2g008210	Cs_ont_4g016250	0.142638
Cs_ont_3g013430	Cs_ont_4g024150	0.142586
Cs_ont_4g014040	Cs_ont_8g004060	0.142562
Cs_ont_6g004280	Cs_ont_6g013760	0.142548
Cs_ont_2g005970	Cs_ont_9g005830	0.142457
Cs_ont_2g004620	Cs_ont_4g007910	0.142409
Cs_ont_4g006740	Cs_ont_8g003310	0.142375
Cs_ont_4g006740	Cs_ont_7g016590	0.142373
Cs_ont_5g048180	Cs_ont_7g025270	0.142351
Cs_ont_6g013270	Cs_ont_8g016100	0.142341
Cs_ont_6g013730	Cs_ont_8g007660	0.142289
Cs_ont_3g007360	Cs_ont_4g007320	0.142194
Cs_ont_4g011310	Cs_ont_9g014880	0.142155
Cs_ont_1g006540	Cs_ont_2g004620	0.142075
Cs_ont_4g011310	Cs_ont_4g016660	0.141975
Cs_ont_1g000870	Cs_ont_2g004620	0.141967
Cs_ont_5g017520	Cs_ont_5g030080	0.141764
Cs_ont_1g019170	Cs_ont_5g042740	0.141756
Cs_ont_4g011310	Cs_ont_6g017060	0.141751
Cs_ont_2g005970	Cs_ont_6g017060	0.141667
Cs_ont_6g013740	Cs_ont_7g001570	0.141648
Cs_ont_5g012770	Cs_ont_5g042760	0.141631
Cs_ont_2g013390	Cs_ont_5g049260	0.141628
Cs_ont_6g004280	Cs_ont_7g024520	0.141627
Cs_ont_2g013390	Cs_ont_4g001690	0.141618
Cs_ont_6g013740	Cs_ont_7g000800	0.141611
Cs_ont_2g005970	Cs_ont_4g007910	0.141594
Cs_ont_4g024150	Cs_ont_6g004280	0.141565
Cs_ont_2g008210	Cs_ont_6g012480	0.141509
Cs_ont_4g007910	Cs_ont_7g016590	0.141486
Cs_ont_4g024150	Cs_ont_6g009560	0.141481
Cs_ont_2g004620	Cs_ont_3g013430	0.141469
Cs_ont_3g007360	Cs_ont_3g013430	0.141418
Cs_ont_2g004620	Cs_ont_4g006740	0.141391
Cs_ont_4g001880	Cs_ont_8g007660	0.141356
Cs_ont_1g006540	Cs_ont_4g016660	0.141345
Cs_ont_1g020500	Cs_ont_3g013570	0.141342
Cs_ont_7g016590	Cs_ont_9g014880	0.141337
Cs_ont_3g007360	Cs_ont_6g005080	0.141335
Cs_ont_2g004630	Cs_ont_6g009560	0.141301
Cs_ont_2g008210	Cs_ont_6g013740	0.141295
Cs_ont_6g006410	Cs_ont_8g007660	0.141293
Cs_ont_1g008000	Cs_ont_7g000040	0.141283
Cs_ont_3g013570	Cs_ont_5g007660	0.141258
Cs_ont_6g000990	Cs_ont_8g026110	0.141253
Cs_ont_5g012770	Cs_ont_8g003310	0.141224
Cs_ont_2g013390	Cs_ont_7g016590	0.14121
Cs_ont_6g013760	Cs_ont_8g002170	0.141178
Cs_ont_5g004320	Cs_ont_5g042760	0.141148
Cs_ont_6g013740	Cs_ont_8g008850	0.141142
Cs_ont_5g004630	Cs_ont_7g000040	0.141132
Cs_ont_2g004620	Cs_ont_6g005080	0.141123
Cs_ont_5g017520	Cs_ont_6g009560	0.141109
Cs_ont_6g000990	Cs_ont_9g005830	0.141103
Cs_ont_5g019810	Cs_ont_5g019880	0.141089
Cs_ont_2g004620	Cs_ont_3g006250	0.141086
Cs_ont_2g003290	Cs_ont_9g002550	0.141067
Cs_ont_2g004620	Cs_ont_4g024150	0.14105
Cs_ont_5g019810	Cs_ont_6g000990	0.140991
Cs_ont_4g016660	Cs_ont_7g001500	0.140986
Cs_ont_1g006540	Cs_ont_5g030370	0.140966
Cs_ont_3g013570	Cs_ont_5g042760	0.140955
Cs_ont_2g013390	Cs_ont_5g004320	0.140854
Cs_ont_5g019810	Cs_ont_7g001570	0.140842
Cs_ont_8g000460	Cs_ont_9g014880	0.140825
Cs_ont_7g016590	Cs_ont_9g005890	0.140807
Cs_ont_2g003290	Cs_ont_8g003310	0.140805
Cs_ont_5g048180	Cs_ont_6g012480	0.140794
Cs_ont_4g014040	Cs_ont_6g013730	0.140772
Cs_ont_4g011310	Cs_ont_7g001170	0.14072
Cs_ont_2g022570	Cs_ont_5g019810	0.14062
Cs_ont_4g001580	Cs_ont_6g012480	0.140613
Cs_ont_5g012770	Cs_ont_7g025350	0.140603
Cs_ont_1g019170	Cs_ont_4g007320	0.140566
Cs_ont_5g048180	Cs_ont_6g013730	0.140538
Cs_ont_5g019950	Cs_ont_9g002550	0.140505
Cs_ont_2g022570	Cs_ont_3g011780	0.140474
Cs_ont_7g000800	Cs_ont_8g007660	0.140447
Cs_ont_3g007360	Cs_ont_4g016660	0.140408
Cs_ont_4g007910	Cs_ont_8g025330	0.140394
Cs_ont_5g042760	Cs_ont_6g009560	0.140391
Cs_ont_6g004280	Cs_ont_6g005290	0.140349
Cs_ont_5g030370	Cs_ont_6g012480	0.140337
Cs_ont_2g005970	Cs_ont_8g025330	0.140306
Cs_ont_3g007590	Cs_ont_7g000040	0.140304
Cs_ont_2g008210	Cs_ont_5g032630	0.140284
Cs_ont_3g007360	Cs_ont_7g002800	0.140266
Cs_ont_6g004280	Cs_ont_6g007130	0.14026
Cs_ont_4g016660	Cs_ont_5g042600	0.140237
Cs_ont_2g008450	Cs_ont_5g017520	0.140236
Cs_ont_4g016660	Cs_ont_8g000460	0.140145
Cs_ont_5g048180	Cs_ont_9g005830	0.140144
Cs_ont_4g007320	Cs_ont_5g004320	0.140138
Cs_ont_4g007910	Cs_ont_7g000800	0.140126
Cs_ont_1g008000	Cs_ont_4g016660	0.1401
Cs_ont_1g019170	Cs_ont_3g007360	0.140087
Cs_ont_7g000800	Cs_ont_7g016590	0.140071
Cs_ont_3g011780	Cs_ont_4g007320	0.140015
Cs_ont_2g022570	Cs_ont_6g006410	0.139991
Cs_ont_4g006740	Cs_ont_4g011310	0.139989
Cs_ont_2g008210	Cs_ont_3g011790	0.139902
Cs_ont_5g017520	Cs_ont_8g016100	0.139831
Cs_ont_2g005970	Cs_ont_5g049260	0.139823
Cs_ont_2g004620	Cs_ont_2g008210	0.139738
Cs_ont_5g007230	Cs_ont_8g003310	0.139735
Cs_ont_5g048180	Cs_ont_6g017060	0.139669
Cs_ont_3g011790	Cs_ont_7g025270	0.139663
Cs_ont_2g022570	Cs_ont_3g005610	0.139662
Cs_ont_5g017520	Cs_ont_8g004060	0.139656
Cs_ont_6g005080	Cs_ont_8g000460	0.139586
Cs_ont_2g008210	Cs_ont_4g014040	0.139582
Cs_ont_3g013570	Cs_ont_5g004320	0.139508
Cs_ont_3g007360	Cs_ont_8g025330	0.13945
Cs_ont_2g004630	Cs_ont_8g002170	0.139439
Cs_ont_1g000870	Cs_ont_7g000040	0.13941
Cs_ont_3g016660	Cs_ont_5g030370	0.139363
Cs_ont_2g008450	Cs_ont_7g000040	0.139281
Cs_ont_5g030080	Cs_ont_8g000460	0.139253
Cs_ont_2g003290	Cs_ont_8g000460	0.139212
Cs_ont_4g016660	Cs_ont_6g013270	0.139193
Cs_ont_5g004320	Cs_ont_6g009560	0.139069
Cs_ont_7g001500	Cs_ont_8g003310	0.139052
Cs_ont_2g008210	Cs_ont_6g004280	0.139044
Cs_ont_2g008210	Cs_ont_8g002170	0.138945
Cs_ont_2g012380	Cs_ont_3g007360	0.138918
Cs_ont_3g007360	Cs_ont_3g011790	0.138909
Cs_ont_2g003290	Cs_ont_5g049260	0.138895
Cs_ont_5g011950	Cs_ont_6g004280	0.138872
Cs_ont_2g033240	Cs_ont_3g011790	0.138845
Cs_ont_5g048180	Cs_ont_8g007660	0.13884
Cs_ont_3g000240	Cs_ont_6g004280	0.138783
Cs_ont_5g019810	Cs_ont_6g005080	0.138729
Cs_ont_1g019170	Cs_ont_5g030370	0.138697
Cs_ont_5g007230	Cs_ont_8g000460	0.138634
Cs_ont_4g014040	Cs_ont_8g007660	0.138615
Cs_ont_5g019810	Cs_ont_8g000460	0.138615
Cs_ont_5g004630	Cs_ont_6g004280	0.138595
Cs_ont_1g006540	Cs_ont_5g048180	0.138582
Cs_ont_1g019170	Cs_ont_6g012480	0.138574
Cs_ont_3g006250	Cs_ont_7g016590	0.138569
Cs_ont_2g033240	Cs_ont_3g013430	0.138499
Cs_ont_2g013390	Cs_ont_5g042600	0.138496
Cs_ont_5g042740	Cs_ont_6g013760	0.138491
Cs_ont_3g005610	Cs_ont_6g009560	0.138479
Cs_ont_4g016660	Cs_ont_8g016100	0.138449
Cs_ont_4g001580	Cs_ont_4g016250	0.138441
Cs_ont_7g016590	Cs_ont_9g005830	0.138436
Cs_ont_3g013570	Cs_ont_7g016590	0.138428
Cs_ont_1g019170	Cs_ont_7g016590	0.138421
Cs_ont_8g004060	Cs_ont_8g007660	0.138316
Cs_ont_6g017060	Cs_ont_8g025330	0.138311
Cs_ont_2g004620	Cs_ont_7g004700	0.138296
Cs_ont_7g016590	Cs_ont_8g007660	0.138284
Cs_ont_2g017330	Cs_ont_5g012770	0.138281
Cs_ont_3g007360	Cs_ont_5g012770	0.138278
Cs_ont_3g013570	Cs_ont_6g005290	0.138267
Cs_ont_4g022340	Cs_ont_7g025270	0.13826
Cs_ont_2g008210	Cs_ont_6g013760	0.13826
Cs_ont_5g012770	Cs_ont_7g002800	0.138248
Cs_ont_1g019170	Cs_ont_5g030080	0.138246
Cs_ont_6g009560	Cs_ont_6g013760	0.138245
Cs_ont_2g004620	Cs_ont_5g007660	0.138233
Cs_ont_4g016660	Cs_ont_4g028060	0.138217
Cs_ont_6g017060	Cs_ont_7g016590	0.138215
Cs_ont_2g004630	Cs_ont_6g013740	0.138202
Cs_ont_4g016660	Cs_ont_7g025270	0.138114
Cs_ont_8g003310	Cs_ont_8g016100	0.138096
Cs_ont_4g001860	Cs_ont_8g008850	0.138065
Cs_ont_3g011780	Cs_ont_5g004630	0.138029
Cs_ont_4g007320	Cs_ont_5g012770	0.137986
Cs_ont_4g022340	Cs_ont_9g005830	0.137985
Cs_ont_2g005970	Cs_ont_9g002550	0.137967
Cs_ont_4g022340	Cs_ont_6g017060	0.137954
Cs_ont_4g006740	Cs_ont_6g004280	0.137934
Cs_ont_1g006540	Cs_ont_4g022340	0.137906
Cs_ont_3g005610	Cs_ont_5g048180	0.137904
Cs_ont_3g013570	Cs_ont_7g001500	0.137904
Cs_ont_5g032630	Cs_ont_8g004060	0.137894
Cs_ont_4g014040	Cs_ont_5g048180	0.137876
Cs_ont_1g008000	Cs_ont_5g017520	0.137851
Cs_ont_2g005970	Cs_ont_3g007360	0.137836
Cs_ont_2g013390	Cs_ont_6g005080	0.137823
Cs_ont_4g016660	Cs_ont_6g001120	0.13781
Cs_ont_5g042760	Cs_ont_5g048180	0.137778
Cs_ont_3g013430	Cs_ont_7g025270	0.137775
Cs_ont_5g048270	Cs_ont_7g000040	0.137766
Cs_ont_2g012380	Cs_ont_4g011310	0.137735
Cs_ont_5g012770	Cs_ont_8g025330	0.137725
Cs_ont_5g048560	Cs_ont_6g005080	0.137717
Cs_ont_1g007640	Cs_ont_5g042600	0.137708
Cs_ont_1g018080	Cs_ont_6g012480	0.137704
Cs_ont_4g016660	Cs_ont_7g016590	0.137676
Cs_ont_5g007660	Cs_ont_8g004060	0.137669
Cs_ont_4g016250	Cs_ont_6g004280	0.137664
Cs_ont_3g007590	Cs_ont_9g002550	0.137595
Cs_ont_2g005970	Cs_ont_8g004060	0.13758
Cs_ont_3g013570	Cs_ont_6g012480	0.137577
Cs_ont_1g006540	Cs_ont_6g013270	0.137561
Cs_ont_2g013390	Cs_ont_2g017330	0.137546
Cs_ont_4g022340	Cs_ont_7g001170	0.137539
Cs_ont_6g009560	Cs_ont_7g001570	0.137536
Cs_ont_2g022570	Cs_ont_9g005830	0.137535
Cs_ont_4g011310	Cs_ont_4g024150	0.137457
Cs_ont_2g004630	Cs_ont_3g013430	0.13744
Cs_ont_4g016250	Cs_ont_6g009560	0.137432
Cs_ont_3g011160	Cs_ont_6g004280	0.137423
Cs_ont_7g024520	Cs_ont_7g025270	0.137407
Cs_ont_1g007640	Cs_ont_7g025350	0.137397
Cs_ont_3g007360	Cs_ont_7g001500	0.137383
Cs_ont_4g007910	Cs_ont_8g026110	0.137373
Cs_ont_5g007230	Cs_ont_8g008850	0.137337
Cs_ont_3g005610	Cs_ont_8g002170	0.137334
Cs_ont_3g013430	Cs_ont_6g004280	0.137321
Cs_ont_1g019170	Cs_ont_5g004630	0.137264
Cs_ont_3g007360	Cs_ont_5g017520	0.137259
Cs_ont_6g012480	Cs_ont_8g000460	0.137258
Cs_ont_3g011790	Cs_ont_3g013430	0.137248
Cs_ont_5g015000	Cs_ont_5g030370	0.137151
Cs_ont_3g011790	Cs_ont_6g000990	0.13715
Cs_ont_3g005610	Cs_ont_8g004060	0.137145
Cs_ont_2g005970	Cs_ont_5g042760	0.137103
Cs_ont_1g019170	Cs_ont_6g009560	0.137096
Cs_ont_3g011790	Cs_ont_5g012770	0.137075
Cs_ont_8g002170	Cs_ont_8g007660	0.137068
Cs_ont_2g004620	Cs_ont_9g005830	0.13703
Cs_ont_7g023760	Cs_ont_8g003310	0.137002
Cs_ont_5g050020	Cs_ont_7g000040	0.13695
Cs_ont_2g004620	Cs_ont_5g048180	0.136939
Cs_ont_6g013760	Cs_ont_8g000460	0.136841
Cs_ont_1g026150	Cs_ont_4g016660	0.13675
Cs_ont_1g007640	Cs_ont_3g007360	0.13675
Cs_ont_3g007360	Cs_ont_3g013570	0.136747
Cs_ont_2g004620	Cs_ont_2g016770	0.136705
Cs_ont_5g004630	Cs_ont_5g048560	0.13668
Cs_ont_2g003290	Cs_ont_4g007910	0.136671
Cs_ont_1g006540	Cs_ont_8g004060	0.136634
Cs_ont_3g011780	Cs_ont_5g030080	0.136603
Cs_ont_2g012380	Cs_ont_2g022570	0.136543
Cs_ont_5g017520	Cs_ont_7g004700	0.136469
Cs_ont_3g007590	Cs_ont_4g024150	0.136396
Cs_ont_5g007230	Cs_ont_7g000040	0.136375
Cs_ont_6g005850	Cs_ont_7g000040	0.136332
Cs_ont_2g013390	Cs_ont_3g011780	0.136323
Cs_ont_4g028060	Cs_ont_7g026200	0.136289
Cs_ont_4g001770	Cs_ont_6g004280	0.13627
Cs_ont_1g026150	Cs_ont_8g004060	0.136242
Cs_ont_4g022340	Cs_ont_5g019810	0.136189
Cs_ont_6g018690	Cs_ont_8g003310	0.136163
Cs_ont_3g011160	Cs_ont_9g001930	0.136109
Cs_ont_2g004620	Cs_ont_8g000450	0.136063
Cs_ont_1g026150	Cs_ont_5g012770	0.136063
Cs_ont_4g007910	Cs_ont_5g049260	0.136048
Cs_ont_4g001770	Cs_ont_7g000040	0.136046
Cs_ont_2g004620	Cs_ont_2g013390	0.135956
Cs_ont_2g004620	Cs_ont_6g018690	0.135927
Cs_ont_7g000800	Cs_ont_8g008850	0.135921
Cs_ont_4g018880	Cs_ont_9g002550	0.135909
Cs_ont_1g008000	Cs_ont_5g030370	0.135899
Cs_ont_3g011790	Cs_ont_7g000040	0.135814
Cs_ont_2g022570	Cs_ont_7g001170	0.135733
Cs_ont_4g001880	Cs_ont_7g001570	0.135721
Cs_ont_2g004620	Cs_ont_5g004320	0.135709
Cs_ont_2g003290	Cs_ont_2g022570	0.135702
Cs_ont_3g007360	Cs_ont_7g025350	0.13569
Cs_ont_4g001580	Cs_ont_7g000040	0.135662
Cs_ont_1g007640	Cs_ont_3g011160	0.135648
Cs_ont_4g016250	Cs_ont_6g013760	0.135625
Cs_ont_3g007360	Cs_ont_6g012480	0.13561
Cs_ont_4g024150	Cs_ont_7g025270	0.135495
Cs_ont_1g019170	Cs_ont_3g013570	0.135447
Cs_ont_4g024150	Cs_ont_5g048180	0.135439
Cs_ont_4g016250	Cs_ont_9g002550	0.135362
Cs_ont_5g004630	Cs_ont_5g030080	0.135355
Cs_ont_5g007660	Cs_ont_6g004280	0.135312
Cs_ont_5g004900	Cs_ont_6g004280	0.135308
Cs_ont_2g004620	Cs_ont_2g012380	0.135283
Cs_ont_3g013570	Cs_ont_5g030080	0.135246
Cs_ont_2g004620	Cs_ont_4g001690	0.135244
Cs_ont_1g007640	Cs_ont_3g011170	0.135203
Cs_ont_6g009560	Cs_ont_9g005830	0.135196
Cs_ont_2g004620	Cs_ont_3g007590	0.13519
Cs_ont_2g033240	Cs_ont_6g013730	0.13511
Cs_ont_3g013430	Cs_ont_4g001580	0.135106
Cs_ont_2g012380	Cs_ont_4g022340	0.135072
Cs_ont_2g004620	Cs_ont_6g001120	0.135044
Cs_ont_4g007320	Cs_ont_8g000460	0.135039
Cs_ont_5g012770	Cs_ont_9g005830	0.135016
Cs_ont_7g001170	Cs_ont_8g008850	0.134959
Cs_ont_6g012480	Cs_ont_8g003310	0.134938
Cs_ont_3g011780	Cs_ont_6g013730	0.134937
Cs_ont_2g004630	Cs_ont_6g017060	0.134926
Cs_ont_2g004630	Cs_ont_3g011790	0.134911
Cs_ont_4g016660	Cs_ont_6g009560	0.13491
Cs_ont_5g004630	Cs_ont_6g005080	0.134903
Cs_ont_2g004620	Cs_ont_5g007230	0.134857
Cs_ont_2g008210	Cs_ont_7g000800	0.134811
Cs_ont_3g005610	Cs_ont_7g000040	0.134797
Cs_ont_1g007640	Cs_ont_3g013570	0.134785
Cs_ont_3g013430	Cs_ont_3g016660	0.13473
Cs_ont_2g008450	Cs_ont_4g016660	0.134709
Cs_ont_5g004320	Cs_ont_6g004280	0.134686
Cs_ont_6g004280	Cs_ont_6g013270	0.13468
Cs_ont_3g007590	Cs_ont_6g004280	0.134677
Cs_ont_4g024150	Cs_ont_7g000040	0.134635
Cs_ont_3g000240	Cs_ont_7g000040	0.134634
Cs_ont_4g011310	Cs_ont_5g032630	0.134588
Cs_ont_6g017060	Cs_ont_8g008850	0.134561
Cs_ont_5g042760	Cs_ont_7g016590	0.134548
Cs_ont_4g007910	Cs_ont_7g002800	0.134539
Cs_ont_2g022570	Cs_ont_7g024520	0.134516
Cs_ont_4g006740	Cs_ont_4g007320	0.134515
Cs_ont_4g001880	Cs_ont_5g019810	0.134408
Cs_ont_2g005970	Cs_ont_5g032630	0.134398
Cs_ont_2g004620	Cs_ont_5g048270	0.134364
Cs_ont_2g033240	Cs_ont_7g000800	0.13429
Cs_ont_8g028140	Cs_ont_9g002550	0.134282
Cs_ont_3g016660	Cs_ont_8g004060	0.134257
Cs_ont_2g017330	Cs_ont_7g000040	0.134255
Cs_ont_1g021990	Cs_ont_6g004280	0.134252
Cs_ont_8g004060	Cs_ont_9g005890	0.134229
Cs_ont_4g014040	Cs_ont_7g016590	0.134224
