# Supplementary material for: Analysis of huanglongbing-associated RNA-seq data reveals disturbances in biological processes within Citrus spp. triggered by Candidatus Liberibacter asiaticus infection
Source: Front Plant Sci. 2024 Apr 10;15:1388163. doi: 10.3389/fpls.2024.1388163 (PMC11039969; doi:10.3389/fpls.2024.1388163)
Supplement: Supplementary file 5 [file Table_5.xlsx]

## Sheet: Supplementary Table 5
Supplementary Table 5. Samples and groups of RNA-seq used in this study.
Samples	Group
Mild-2018M11-R4	E1_M18M
Mild-2018M11-R3	E1_M18M
Mild-2018M11-R2	E1_M18M
Mild-2018M11-R1	E1_M18M
Mild-2019M2-R4	E1_M19M
Mild-2019M2-R3	E1_M19M
Mild-2019M2-R2	E1_M19M
Mild-2019M2-R1	E1_M19M
Severe-2018M11-R4	E1_S18M
Severe-2018M11-R3	E1_S18M
Severe-2018M11-R2	E1_S18M
Severe-2018M11-R1	E1_S18M
Severe-2019M2-R4	E1_S19M
Severe-2019M2-R3	E1_S19M
Severe-2019M2-R2	E1_S19M
Severe-2019M2-R1	E1_S19M
HLB_L1	E2_HLB_L
HLB_L3	E2_HLB_L
HLB_L2	E2_HLB_L
HLB_P3	E2_HLB_P
HLB_P2	E2_HLB_P
HLB_P1	E2_HLB_P
HLB_R3	E2_HLB_R
HLB_R2	E2_HLB_R
HLB_R1	E2_HLB_R
CK_L3	E2_MOCK_L
CK_L2	E2_MOCK_L
CK_L1	E2_MOCK_L
CK_P3	E2_MOCK_P
CK_P2	E2_MOCK_P
CK_P1	E2_MOCK_P
CK_R3	E2_MOCK_R
CK_R2	E2_MOCK_R
CK_R1	E2_MOCK_R
CS-HLB_1	E3_HLB
CS-M_1	E3_MOCK
Dd1	E4_Dd
Dd2	E4_Dd
Dh1	E4_Dh
Dh2	E4_Dh
Rd1	E4_Rd
Rd2	E4_Rd
Rh1	E4_Rh
Rh2	E4_Rh
IF-AH	E5_IF-AH
IF-AS	E5_IF-AS
IF-CO	E5_IF-CO
IF-SY	E5_IF-SY
MF-AH	E5_MF-AH
MF-AS	E5_MF-AS
MF-CO	E5_MF-CO
MF-SY	E5_MF-SY
ML-AH	E5_ML-AH
ML-AS	E5_ML-AS
ML-CO	E5_ML-CO
ML-SY	E5_ML-SY
YL-AH	E5_YL-AH
YL-AS	E5_YL-AS
YL-CO	E5_YL-CO
YL-SY	E5_YL-SY
HLB1	E6_HLB
HLB2	E6_HLB
HLB3	E6_HLB
MOCK1	E6_MOCK
MOCK2	E6_MOCK
MOCK3	E6_MOCK
