# Supplementary material for: Analysis of huanglongbing-associated RNA-seq data reveals disturbances in biological processes within Citrus spp. triggered by Candidatus Liberibacter asiaticus infection
Source: Front Plant Sci. 2024 Apr 10;15:1388163. doi: 10.3389/fpls.2024.1388163 (PMC11039969; doi:10.3389/fpls.2024.1388163)
Supplement: Supplementary file 6 [file Table_6.xlsx]

## Sheet: Supplementary Table 6
Supplementary Table 6. Differential expressed genes identified in different comparisons in this study.
Compare	Mock	Treatment	Nubmer of differential expressed genes	Up-regulation	Down-regulation
C1	E1_M18M	E1_S18M	5	0	5
C2	E1_M19M	E1_S19M	303	103	200
C3	E2_MOCK_L	E2_HLB_L	2064	1234	830
C4	E2_MOCK_P	E2_HLB_P	2421	1931	490
C5	E2_MOCK_R	E2_HLB_R	1411	558	853
C6	E3_MOCK	E3_HLB	3573	2294	1279
C7	E4_Dh	E4_Dd	4250	1522	2728
C8	E4_Rh	E4_Rd	1773	1325	448
C9	E5_IF-CO	E5_IF-AH	1840	1095	745
C10	E5_IF-CO	E5_IF-AS	2109	930	1179
C11	E5_IF-CO	E5_IF-SY	2378	1432	946
C12	E5_MF-CO	E5_MF-AH	2658	1218	1440
C13	E5_MF-CO	E5_MF-AS	2839	1350	1489
C14	E5_MF-CO	E5_MF-SY	4146	2074	2072
C15	E5_ML-CO	E5_ML-AH	2472	1584	888
C16	E5_ML-CO	E5_ML-AS	3314	1212	2102
C17	E5_ML-CO	E5_ML-SY	3786	1822	1964
C18	E5_YL-CO	E5_YL-AH	2845	1898	947
C19	E5_YL-CO	E5_YL-AS	2777	1902	875
C20	E5_YL-CO	E5_YL-SY	3852	3143	709
C21	E6_MOCK	E6_HLB	3579	2314	1265
