# Supplementary material for: Analysis of huanglongbing-associated RNA-seq data reveals disturbances in biological processes within Citrus spp. triggered by Candidatus Liberibacter asiaticus infection
Source: Front Plant Sci. 2024 Apr 10;15:1388163. doi: 10.3389/fpls.2024.1388163 (PMC11039969; doi:10.3389/fpls.2024.1388163)
Supplement: Supplementary file 7 [file Table_7.xlsx]

## Sheet: Supplementary Table 7
Supplementary Table 7. Protein-protein interactions networks of core differential expressed genes.
Node1	Node2
Cs_ont_2g027830	Cs_ont_1g025900
Cs_ont_4g017520	Cs_ont_9g004330
Cs_ont_5g016180	Cs_ont_6g013980
Cs_ont_4g026610	Cs_ont_1g025610
Cs_ont_8g028720	Cs_ont_1g029150
Cs_ont_2g029910	Cs_ont_1g025900
Cs_ont_2g029910	Cs_ont_3g004970
Cs_ont_2g029910	Cs_ont_7g024600
Cs_ont_5g010520	Cs_ont_7g024600
Cs_ont_5g044730	Cs_ont_1g025900
Cs_ont_2g001530	Cs_ont_7g024600
Cs_ont_1g025900	Cs_ont_7g023400
Cs_ont_1g025610	Cs_ont_6g018590
