# Supplementary material for: Analysis of huanglongbing-associated RNA-seq data reveals disturbances in biological processes within Citrus spp. triggered by Candidatus Liberibacter asiaticus infection
Source: Front Plant Sci. 2024 Apr 10;15:1388163. doi: 10.3389/fpls.2024.1388163 (PMC11039969; doi:10.3389/fpls.2024.1388163)
Supplement: Supplementary file 8 [file Table_8.xlsx]

## Sheet: Supplementary Table 8
Supplementary Table 8. GO enrichment analysis of soft-core differential expressed genes.
ID	Number	P value	Percent	Ratio	Class	GO ID	Descrption	P value	Q value	Up	Down	Fg_num	Bg_num
GO:0009505 plant-type cell wall	32	1.29326e-14	12.648	0.136	Cellular Component	GO:0009505	plant-type cell wall	1.29326e-14	2.61238e-12	24	8	32	235
GO:0005618 cell wall	44	6.34072e-13	17.391	0.089	Cellular Component	GO:0005618	cell wall	6.34072e-13	4.26942e-11	35	9	44	494
GO:0030312 external encapsulating structure	44	6.34072e-13	17.391	0.089	Cellular Component	GO:0030312	external encapsulating structure	6.34072e-13	4.26942e-11	35	9	44	494
GO:0071944 cell periphery	105	1.46995e-08	41.502	0.043	Cellular Component	GO:0071944	cell periphery	1.46995e-08	7.42326e-07	85	20	105	2447
GO:0009605 response to external stimulus	72	5.22149e-09	26.568	0.055	Biological Process	GO:0009605	response to external stimulus	5.22149e-09	1.01245e-05	65	7	72	1306
GO:0004497 monooxygenase activity	20	3.4021e-08	8.696	0.118	Molecular Function	GO:0004497	monooxygenase activity	3.4021e-08	1.55476e-05	14	6	20	170
GO:1901700 response to oxygen-containing compound	77	1.93428e-08	28.413	0.052	Biological Process	GO:1901700	response to oxygen-containing compound	1.93428e-08	1.87529e-05	58	19	77	1484
GO:0071554 cell wall organization or biogenesis	28	8.44285e-08	10.332	0.087	Biological Process	GO:0071554	cell wall organization or biogenesis	8.44285e-08	5.4569e-05	24	4	28	321
GO:0051707 response to other organism	53	1.59936e-07	19.557	0.058	Biological Process	GO:0051707	response to other organism	1.59936e-07	7.10561e-05	51	2	53	909
GO:0043207 response to external biotic stimulus	53	1.91004e-07	19.557	0.058	Biological Process	GO:0043207	response to external biotic stimulus	1.91004e-07	7.10561e-05	51	2	53	914
GO:0009607 response to biotic stimulus	53	2.19874e-07	19.557	0.058	Biological Process	GO:0009607	response to biotic stimulus	2.19874e-07	7.10561e-05	51	2	53	918
GO:0006952 defense response	50	8.44274e-07	18.45	0.057	Biological Process	GO:0006952	defense response	8.44274e-07	0.000233864	47	3	50	880
GO:0042221 response to chemical	106	9.84501e-07	39.114	0.042	Biological Process	GO:0042221	response to chemical	9.84501e-07	0.000238618	81	25	106	2508
GO:0050896 response to stimulus	162	1.40505e-06	59.779	0.037	Biological Process	GO:0050896	response to stimulus	1.40505e-06	0.000302709	127	35	162	4410
GO:0001101 response to acid chemical	57	1.60126e-06	21.033	0.053	Biological Process	GO:0001101	response to acid chemical	1.60126e-06	0.000310485	39	18	57	1085
GO:0071669 plant-type cell wall organization or biogenesis	20	1.80127e-06	7.38	0.095	Biological Process	GO:0071669	plant-type cell wall organization or biogenesis	1.80127e-06	0.000317516	17	3	20	211
GO:0014070 response to organic cyclic compound	32	2.93942e-06	11.808	0.068	Biological Process	GO:0014070	response to organic cyclic compound	2.93942e-06	0.000474961	25	7	32	472
GO:0031225 anchored component of membrane	13	1.74279e-05	5.138	0.107	Cellular Component	GO:0031225	anchored component of membrane	1.74279e-05	0.000704088	9	4	13	121
GO:0010150 leaf senescence	15	8.29366e-06	5.535	0.107	Biological Process	GO:0010150	leaf senescence	8.29366e-06	0.00114867	12	3	15	140
GO:0010260 organ senescence	15	8.29366e-06	5.535	0.107	Biological Process	GO:0010260	organ senescence	8.29366e-06	0.00114867	12	3	15	140
GO:0009751 response to salicylic acid	19	9.80586e-06	7.011	0.088	Biological Process	GO:0009751	response to salicylic acid	9.80586e-06	0.00126757	13	6	19	216
GO:0042445 hormone metabolic process	21	1.04689e-05	7.749	0.082	Biological Process	GO:0042445	hormone metabolic process	1.04689e-05	0.00126871	18	3	21	257
GO:0042493 response to drug	35	1.1745e-05	12.915	0.061	Biological Process	GO:0042493	response to drug	1.1745e-05	0.00127752	28	7	35	577
GO:0006950 response to stress	102	1.25836e-05	37.638	0.041	Biological Process	GO:0006950	response to stress	1.25836e-05	0.00127752	84	18	102	2513
GO:0016137 glycoside metabolic process	6	1.27539e-05	2.214	0.3	Biological Process	GO:0016137	glycoside metabolic process	1.27539e-05	0.00127752	6	0	6	20
GO:0009636 response to toxic substance	30	1.31771e-05	11.07	0.065	Biological Process	GO:0009636	response to toxic substance	1.31771e-05	0.00127752	23	7	30	460
GO:0009696 salicylic acid metabolic process	8	1.46723e-05	2.952	0.195	Biological Process	GO:0009696	salicylic acid metabolic process	1.46723e-05	0.00135474	8	0	8	41
GO:0009834 plant-type secondary cell wall biogenesis	9	1.64266e-05	3.321	0.167	Biological Process	GO:0009834	plant-type secondary cell wall biogenesis	1.64266e-05	0.00144778	8	1	9	54
GO:0009719 response to endogenous stimulus	71	1.78344e-05	26.199	0.045	Biological Process	GO:0009719	response to endogenous stimulus	1.78344e-05	0.00150352	56	15	71	1577
GO:0098542 defense response to other organism	39	1.9729e-05	14.391	0.056	Biological Process	GO:0098542	defense response to other organism	1.9729e-05	0.0015662	38	1	39	692
GO:0010033 response to organic substance	78	2.01934e-05	28.782	0.044	Biological Process	GO:0010033	response to organic substance	2.01934e-05	0.0015662	63	15	78	1792
GO:0007568 aging	16	2.17146e-05	5.904	0.094	Biological Process	GO:0007568	aging	2.17146e-05	0.00161262	13	3	16	170
GO:0071555 cell wall organization	15	2.24553e-05	5.535	0.099	Biological Process	GO:0071555	cell wall organization	2.24553e-05	0.00161262	13	2	15	152
GO:0016709 oxidoreductase activity, acting on paired donors, with incorporation or reduction of molecular oxygen, NAD(P)H as one donor, and incorporation of one atom of oxygen	14	7.4557e-06	6.087	0.112	Molecular Function	GO:0016709	oxidoreductase activity, acting on paired donors, with incorporation or reduction of molecular oxygen, NAD(P)H as one donor, and incorporation of one atom of oxygen	7.4557e-06	0.00170363	8	6	14	125
GO:0005976 polysaccharide metabolic process	18	2.55666e-05	6.642	0.085	Biological Process	GO:0005976	polysaccharide metabolic process	2.55666e-05	0.00177049	16	2	18	211
GO:0032787 monocarboxylic acid metabolic process	26	3.38517e-05	9.594	0.067	Biological Process	GO:0032787	monocarboxylic acid metabolic process	3.38517e-05	0.0022634	22	4	26	389
GO:0009851 auxin biosynthetic process	7	3.52963e-05	2.583	0.206	Biological Process	GO:0009851	auxin biosynthetic process	3.52963e-05	0.00228132	5	2	7	34
GO:0009617 response to bacterium	29	3.91537e-05	10.701	0.063	Biological Process	GO:0009617	response to bacterium	3.91537e-05	0.002449	28	1	29	463
GO:0046677 response to antibiotic	23	4.05616e-05	8.487	0.071	Biological Process	GO:0046677	response to antibiotic	4.05616e-05	0.00245778	17	6	23	325
GO:0009850 auxin metabolic process	9	4.51296e-05	3.321	0.148	Biological Process	GO:0009850	auxin metabolic process	4.51296e-05	0.00257372	7	2	9	61
GO:0018958 phenol-containing compound metabolic process	9	4.51296e-05	3.321	0.148	Biological Process	GO:0018958	phenol-containing compound metabolic process	4.51296e-05	0.00257372	8	1	9	61
GO:0051704 multi-organism process	60	5.00535e-05	22.14	0.046	Biological Process	GO:0051704	multi-organism process	5.00535e-05	0.00277296	56	4	60	1302
GO:0016758 transferase activity, transferring hexosyl groups	20	1.89207e-05	8.696	0.079	Molecular Function	GO:0016758	transferase activity, transferring hexosyl groups	1.89207e-05	0.00288225	18	2	20	253
GO:0019756 cyanogenic glycoside biosynthetic process	4	6.8005e-05	1.476	0.444	Biological Process	GO:0019756	cyanogenic glycoside biosynthetic process	6.8005e-05	0.00338107	4	0	4	9
GO:0042341 cyanogenic glycoside metabolic process	4	6.8005e-05	1.476	0.444	Biological Process	GO:0042341	cyanogenic glycoside metabolic process	6.8005e-05	0.00338107	4	0	4	9
GO:0050898 nitrile metabolic process	4	6.8005e-05	1.476	0.444	Biological Process	GO:0050898	nitrile metabolic process	6.8005e-05	0.00338107	4	0	4	9
GO:0080028 nitrile biosynthetic process	4	6.8005e-05	1.476	0.444	Biological Process	GO:0080028	nitrile biosynthetic process	6.8005e-05	0.00338107	4	0	4	9
GO:0044550 secondary metabolite biosynthetic process	19	7.10983e-05	7.011	0.076	Biological Process	GO:0044550	secondary metabolite biosynthetic process	7.10983e-05	0.00344649	12	7	19	249
GO:0006073 cellular glucan metabolic process	13	7.47902e-05	4.797	0.099	Biological Process	GO:0006073	cellular glucan metabolic process	7.47902e-05	0.00348267	13	0	13	131
GO:0042545 cell wall modification	9	7.54369e-05	3.321	0.138	Biological Process	GO:0042545	cell wall modification	7.54369e-05	0.00348267	9	0	9	65
GO:0044264 cellular polysaccharide metabolic process	15	8.2854e-05	5.535	0.088	Biological Process	GO:0044264	cellular polysaccharide metabolic process	8.2854e-05	0.00367373	15	0	15	170
GO:0045229 external encapsulating structure organization	16	8.4304e-05	5.904	0.084	Biological Process	GO:0045229	external encapsulating structure organization	8.4304e-05	0.00367373	13	3	16	190
GO:0072722 response to amitrole	3	8.52593e-05	1.107	0.75	Biological Process	GO:0072722	response to amitrole	8.52593e-05	0.00367373	3	0	3	4
GO:0046527 glucosyltransferase activity	15	3.29994e-05	6.522	0.093	Molecular Function	GO:0046527	glucosyltransferase activity	3.29994e-05	0.00377018	14	1	15	161
GO:0044262 cellular carbohydrate metabolic process	20	8.96331e-05	7.38	0.073	Biological Process	GO:0044262	cellular carbohydrate metabolic process	8.96331e-05	0.00377823	18	2	20	275
GO:0042537 benzene-containing compound metabolic process	8	0.00010173	2.952	0.151	Biological Process	GO:0042537	benzene-containing compound metabolic process	0.00010173	0.00411982	8	0	8	53
GO:0044042 glucan metabolic process	13	0.000101986	4.797	0.096	Biological Process	GO:0044042	glucan metabolic process	0.000101986	0.00411982	13	0	13	135
GO:1901615 organic hydroxy compound metabolic process	20	0.000114788	7.38	0.071	Biological Process	GO:1901615	organic hydroxy compound metabolic process	0.000114788	0.00454232	15	5	20	280
GO:0009753 response to jasmonic acid	18	0.000137309	6.642	0.075	Biological Process	GO:0009753	response to jasmonic acid	0.000137309	0.00532484	12	6	18	240
GO:0044459 plasma membrane part	23	0.000163253	9.091	0.061	Cellular Component	GO:0044459	plasma membrane part	0.000163253	0.00533825	18	5	23	378
GO:0031224 intrinsic component of membrane	31	0.000192653	12.253	0.052	Cellular Component	GO:0031224	intrinsic component of membrane	0.000192653	0.00533825	23	8	31	592
GO:0016020 membrane	122	0.000211416	48.221	0.034	Cellular Component	GO:0016020	membrane	0.000211416	0.00533825	96	26	122	3572
GO:0031226 intrinsic component of plasma membrane	19	0.000275919	7.51	0.065	Cellular Component	GO:0031226	intrinsic component of plasma membrane	0.000275919	0.00554772	15	4	19	293
GO:0046658 anchored component of plasma membrane	10	0.000297688	3.953	0.1	Cellular Component	GO:0046658	anchored component of plasma membrane	0.000297688	0.00554772	7	3	10	100
GO:0005576 extracellular region	24	0.000302104	9.486	0.057	Cellular Component	GO:0005576	extracellular region	0.000302104	0.00554772	21	3	24	420
GO:0004568 chitinase activity	4	6.20728e-05	1.739	0.444	Molecular Function	GO:0004568	chitinase activity	6.20728e-05	0.00567345	4	0	4	9
GO:0016705 oxidoreductase activity, acting on paired donors, with incorporation or reduction of molecular oxygen	16	7.52189e-05	6.957	0.083	Molecular Function	GO:0016705	oxidoreductase activity, acting on paired donors, with incorporation or reduction of molecular oxygen	7.52189e-05	0.00572917	10	6	16	193
GO:0032350 regulation of hormone metabolic process	8	0.000151621	2.952	0.143	Biological Process	GO:0032350	regulation of hormone metabolic process	0.000151621	0.00576457	6	2	8	56
GO:0009725 response to hormone	62	0.000159711	22.878	0.044	Biological Process	GO:0009725	response to hormone	0.000159711	0.00595536	47	15	62	1415
GO:0016138 glycoside biosynthetic process	4	0.000170361	1.476	0.364	Biological Process	GO:0016138	glycoside biosynthetic process	0.000170361	0.00623264	4	0	4	11
GO:0010817 regulation of hormone levels	23	0.000183263	8.487	0.064	Biological Process	GO:0010817	regulation of hormone levels	0.000183263	0.00658049	19	4	23	359
GO:0042546 cell wall biogenesis	13	0.000196002	4.797	0.09	Biological Process	GO:0042546	cell wall biogenesis	0.000196002	0.00690997	11	2	13	144
GO:0004553 hydrolase activity, hydrolyzing O-glycosyl compounds	15	0.000119231	6.522	0.083	Molecular Function	GO:0004553	hydrolase activity, hydrolyzing O-glycosyl compounds	0.000119231	0.0077841	14	1	15	180
GO:0003205 cardiac chamber development	4	0.00024993	1.476	0.333	Biological Process	GO:0003205	cardiac chamber development	0.00024993	0.00821379	4	0	4	12
GO:0003230 cardiac atrium development	4	0.00024993	1.476	0.333	Biological Process	GO:0003230	cardiac atrium development	0.00024993	0.00821379	4	0	4	12
GO:0003279 cardiac septum development	4	0.00024993	1.476	0.333	Biological Process	GO:0003279	cardiac septum development	0.00024993	0.00821379	4	0	4	12
GO:0003283 atrial septum development	4	0.00024993	1.476	0.333	Biological Process	GO:0003283	atrial septum development	0.00024993	0.00821379	4	0	4	12
GO:0016757 transferase activity, transferring glycosyl groups	20	0.00014958	8.696	0.068	Molecular Function	GO:0016757	transferase activity, transferring glycosyl groups	0.00014958	0.00854478	18	2	20	293
GO:0019748 secondary metabolic process	22	0.000270558	8.118	0.064	Biological Process	GO:0019748	secondary metabolic process	0.000270558	0.00874353	15	7	22	345
GO:0044711 single-organism biosynthetic process	58	0.000282765	21.402	0.044	Biological Process	GO:0044711	single-organism biosynthetic process	0.000282765	0.00898822	42	16	58	1325
GO:0005886 plasma membrane	76	0.000673804	30.04	0.037	Cellular Component	GO:0005886	plasma membrane	0.000673804	0.0113424	62	14	76	2048
GO:0046244 salicylic acid catabolic process	3	0.00040879	1.107	0.5	Biological Process	GO:0046244	salicylic acid catabolic process	0.00040879	0.0127846	3	0	3	6
GO:0042430 indole-containing compound metabolic process	8	0.000433455	2.952	0.123	Biological Process	GO:0042430	indole-containing compound metabolic process	0.000433455	0.0133408	6	2	8	65
GO:0016762 xyloglucan:xyloglucosyl transferase activity	5	0.000265744	2.174	0.227	Molecular Function	GO:0016762	xyloglucan:xyloglucosyl transferase activity	0.000265744	0.0134939	5	0	5	22
GO:0009612 response to mechanical stimulus	6	0.000512597	2.214	0.162	Biological Process	GO:0009612	response to mechanical stimulus	0.000512597	0.0155301	6	0	6	37
GO:0009832 plant-type cell wall biogenesis	11	0.000530594	4.059	0.092	Biological Process	GO:0009832	plant-type cell wall biogenesis	0.000530594	0.015828	10	1	11	120
GO:0045087 innate immune response	21	0.000547084	7.749	0.062	Biological Process	GO:0045087	innate immune response	0.000547084	0.0160727	20	1	21	339
GO:0010143 cutin biosynthetic process	5	0.000558241	1.845	0.2	Biological Process	GO:0010143	cutin biosynthetic process	0.000558241	0.0161557	4	1	5	25
GO:0016798 hydrolase activity, acting on glycosyl bonds	15	0.000359143	6.522	0.075	Molecular Function	GO:0016798	hydrolase activity, acting on glycosyl bonds	0.000359143	0.0164128	14	1	15	199
GO:0009683 indoleacetic acid metabolic process	4	0.000644861	1.476	0.267	Biological Process	GO:0009683	indoleacetic acid metabolic process	0.000644861	0.0174154	4	0	4	15
GO:0009684 indoleacetic acid biosynthetic process	4	0.000644861	1.476	0.267	Biological Process	GO:0009684	indoleacetic acid biosynthetic process	0.000644861	0.0174154	4	0	4	15
GO:0010200 response to chitin	11	0.000654305	4.059	0.089	Biological Process	GO:0010200	response to chitin	0.000654305	0.0174154	11	0	11	123
GO:0016105 triterpenoid catabolic process	3	0.000700569	1.107	0.429	Biological Process	GO:0016105	triterpenoid catabolic process	0.000700569	0.0174154	2	1	3	7
GO:0019741 pentacyclic triterpenoid catabolic process	3	0.000700569	1.107	0.429	Biological Process	GO:0019741	pentacyclic triterpenoid catabolic process	0.000700569	0.0174154	2	1	3	7
GO:0043692 monoterpene metabolic process	3	0.000700569	1.107	0.429	Biological Process	GO:0043692	monoterpene metabolic process	0.000700569	0.0174154	3	0	3	7
GO:0043693 monoterpene biosynthetic process	3	0.000700569	1.107	0.429	Biological Process	GO:0043693	monoterpene biosynthetic process	0.000700569	0.0174154	3	0	3	7
GO:1902381 11-oxo-beta-amyrin metabolic process	3	0.000700569	1.107	0.429	Biological Process	GO:1902381	11-oxo-beta-amyrin metabolic process	0.000700569	0.0174154	2	1	3	7
GO:1902382 11-oxo-beta-amyrin catabolic process	3	0.000700569	1.107	0.429	Biological Process	GO:1902382	11-oxo-beta-amyrin catabolic process	0.000700569	0.0174154	2	1	3	7
GO:1902384 glycyrrhetinate metabolic process	3	0.000700569	1.107	0.429	Biological Process	GO:1902384	glycyrrhetinate metabolic process	0.000700569	0.0174154	2	1	3	7
GO:1902386 glycyrrhetinate biosynthetic process	3	0.000700569	1.107	0.429	Biological Process	GO:1902386	glycyrrhetinate biosynthetic process	0.000700569	0.0174154	2	1	3	7
GO:0072330 monocarboxylic acid biosynthetic process	15	0.000743848	5.535	0.072	Biological Process	GO:0072330	monocarboxylic acid biosynthetic process	0.000743848	0.0182572	12	3	15	208
GO:2000692 negative regulation of seed maturation	2	0.000782411	0.738	1	Biological Process	GO:2000692	negative regulation of seed maturation	0.000782411	0.0189637	1	1	2	2
GO:0009828 plant-type cell wall loosening	4	0.000841	1.476	0.25	Biological Process	GO:0009828	plant-type cell wall loosening	0.000841	0.0201321	4	0	4	16
GO:0016491 oxidoreductase activity	37	0.000557367	16.087	0.048	Molecular Function	GO:0016491	oxidoreductase activity	0.000557367	0.0231561	28	9	37	776
GO:0090354 regulation of auxin metabolic process	4	0.00107573	1.476	0.235	Biological Process	GO:0090354	regulation of auxin metabolic process	0.00107573	0.0253393	2	2	4	17
GO:0019742 pentacyclic triterpenoid metabolic process	3	0.00109773	1.107	0.375	Biological Process	GO:0019742	pentacyclic triterpenoid metabolic process	0.00109773	0.0253393	2	1	3	8
GO:0019745 pentacyclic triterpenoid biosynthetic process	3	0.00109773	1.107	0.375	Biological Process	GO:0019745	pentacyclic triterpenoid biosynthetic process	0.00109773	0.0253393	2	1	3	8
GO:0009741 response to brassinosteroid	10	0.00115741	3.69	0.089	Biological Process	GO:0009741	response to brassinosteroid	0.00115741	0.0264025	9	1	10	112
GO:0002376 immune system process	24	0.00119732	8.856	0.055	Biological Process	GO:0002376	immune system process	0.00119732	0.0269955	22	2	24	436
GO:0034637 cellular carbohydrate biosynthetic process	11	0.0012525	4.059	0.083	Biological Process	GO:0034637	cellular carbohydrate biosynthetic process	0.0012525	0.0279148	10	1	11	133
GO:0007507 heart development	4	0.00135287	1.476	0.222	Biological Process	GO:0007507	heart development	0.00135287	0.0294743	4	0	4	18
GO:2001257 regulation of cation channel activity	4	0.00135287	1.476	0.222	Biological Process	GO:2001257	regulation of cation channel activity	0.00135287	0.0294743	4	0	4	18
GO:0055114 oxidation-reduction process	40	0.00173883	14.76	0.045	Biological Process	GO:0055114	oxidation-reduction process	0.00173883	0.0341779	31	9	40	889
GO:0008610 lipid biosynthetic process	21	0.00189522	7.749	0.056	Biological Process	GO:0008610	lipid biosynthetic process	0.00189522	0.0341779	15	6	21	374
GO:0009814 defense response, incompatible interaction	13	0.00189537	4.797	0.071	Biological Process	GO:0009814	defense response, incompatible interaction	0.00189537	0.0341779	12	1	13	183
GO:0005975 carbohydrate metabolic process	25	0.00198619	9.225	0.052	Biological Process	GO:0005975	carbohydrate metabolic process	0.00198619	0.0341779	21	4	25	479
GO:0016115 terpenoid catabolic process	4	0.00204962	1.476	0.2	Biological Process	GO:0016115	terpenoid catabolic process	0.00204962	0.0341779	3	1	4	20
GO:0042447 hormone catabolic process	4	0.00204962	1.476	0.2	Biological Process	GO:0042447	hormone catabolic process	0.00204962	0.0341779	4	0	4	20
GO:0042435 indole-containing compound biosynthetic process	6	0.00209204	2.214	0.125	Biological Process	GO:0042435	indole-containing compound biosynthetic process	0.00209204	0.0341779	4	2	6	48
GO:0006955 immune response	21	0.00215603	7.749	0.056	Biological Process	GO:0006955	immune response	0.00215603	0.0341779	20	1	21	378
GO:0002027 regulation of heart rate	3	0.0022562	1.107	0.3	Biological Process	GO:0002027	regulation of heart rate	0.0022562	0.0341779	3	0	3	10
GO:0010272 response to silver ion	3	0.0022562	1.107	0.3	Biological Process	GO:0010272	response to silver ion	0.0022562	0.0341779	3	0	3	10
GO:0016104 triterpenoid biosynthetic process	3	0.0022562	1.107	0.3	Biological Process	GO:0016104	triterpenoid biosynthetic process	0.0022562	0.0341779	2	1	3	10
GO:0033292 T-tubule organization	3	0.0022562	1.107	0.3	Biological Process	GO:0033292	T-tubule organization	0.0022562	0.0341779	3	0	3	10
GO:0036309 protein localization to M-band	3	0.0022562	1.107	0.3	Biological Process	GO:0036309	protein localization to M-band	0.0022562	0.0341779	3	0	3	10
GO:0036371 protein localization to T-tubule	3	0.0022562	1.107	0.3	Biological Process	GO:0036371	protein localization to T-tubule	0.0022562	0.0341779	3	0	3	10
GO:0060306 regulation of membrane repolarization	3	0.0022562	1.107	0.3	Biological Process	GO:0060306	regulation of membrane repolarization	0.0022562	0.0341779	3	0	3	10
GO:0060307 regulation of ventricular cardiac muscle cell membrane repolarization	3	0.0022562	1.107	0.3	Biological Process	GO:0060307	regulation of ventricular cardiac muscle cell membrane repolarization	0.0022562	0.0341779	3	0	3	10
GO:0086002 cardiac muscle cell action potential involved in contraction	3	0.0022562	1.107	0.3	Biological Process	GO:0086002	cardiac muscle cell action potential involved in contraction	0.0022562	0.0341779	3	0	3	10
GO:0086003 cardiac muscle cell contraction	3	0.0022562	1.107	0.3	Biological Process	GO:0086003	cardiac muscle cell contraction	0.0022562	0.0341779	3	0	3	10
GO:0086004 regulation of cardiac muscle cell contraction	3	0.0022562	1.107	0.3	Biological Process	GO:0086004	regulation of cardiac muscle cell contraction	0.0022562	0.0341779	3	0	3	10
GO:0086005 ventricular cardiac muscle cell action potential	3	0.0022562	1.107	0.3	Biological Process	GO:0086005	ventricular cardiac muscle cell action potential	0.0022562	0.0341779	3	0	3	10
GO:0086009 membrane repolarization	3	0.0022562	1.107	0.3	Biological Process	GO:0086009	membrane repolarization	0.0022562	0.0341779	3	0	3	10
GO:0086014 atrial cardiac muscle cell action potential	3	0.0022562	1.107	0.3	Biological Process	GO:0086014	atrial cardiac muscle cell action potential	0.0022562	0.0341779	3	0	3	10
GO:0086015 SA node cell action potential	3	0.0022562	1.107	0.3	Biological Process	GO:0086015	SA node cell action potential	0.0022562	0.0341779	3	0	3	10
GO:0086018 SA node cell to atrial cardiac muscle cell signalling	3	0.0022562	1.107	0.3	Biological Process	GO:0086018	SA node cell to atrial cardiac muscle cell signalling	0.0022562	0.0341779	3	0	3	10
GO:0086019 cell-cell signaling involved in cardiac conduction	3	0.0022562	1.107	0.3	Biological Process	GO:0086019	cell-cell signaling involved in cardiac conduction	0.0022562	0.0341779	3	0	3	10
GO:0086026 atrial cardiac muscle cell to AV node cell signaling	3	0.0022562	1.107	0.3	Biological Process	GO:0086026	atrial cardiac muscle cell to AV node cell signaling	0.0022562	0.0341779	3	0	3	10
GO:0086046 membrane depolarization during SA node cell action potential	3	0.0022562	1.107	0.3	Biological Process	GO:0086046	membrane depolarization during SA node cell action potential	0.0022562	0.0341779	3	0	3	10
GO:0086066 atrial cardiac muscle cell to AV node cell communication	3	0.0022562	1.107	0.3	Biological Process	GO:0086066	atrial cardiac muscle cell to AV node cell communication	0.0022562	0.0341779	3	0	3	10
GO:0086070 SA node cell to atrial cardiac muscle cell communication	3	0.0022562	1.107	0.3	Biological Process	GO:0086070	SA node cell to atrial cardiac muscle cell communication	0.0022562	0.0341779	3	0	3	10
GO:0086091 regulation of heart rate by cardiac conduction	3	0.0022562	1.107	0.3	Biological Process	GO:0086091	regulation of heart rate by cardiac conduction	0.0022562	0.0341779	3	0	3	10
GO:0098907 regulation of SA node cell action potential	3	0.0022562	1.107	0.3	Biological Process	GO:0098907	regulation of SA node cell action potential	0.0022562	0.0341779	3	0	3	10
GO:0098910 regulation of atrial cardiac muscle cell action potential	3	0.0022562	1.107	0.3	Biological Process	GO:0098910	regulation of atrial cardiac muscle cell action potential	0.0022562	0.0341779	3	0	3	10
GO:0099622 cardiac muscle cell membrane repolarization	3	0.0022562	1.107	0.3	Biological Process	GO:0099622	cardiac muscle cell membrane repolarization	0.0022562	0.0341779	3	0	3	10
GO:0099623 regulation of cardiac muscle cell membrane repolarization	3	0.0022562	1.107	0.3	Biological Process	GO:0099623	regulation of cardiac muscle cell membrane repolarization	0.0022562	0.0341779	3	0	3	10
GO:0099625 ventricular cardiac muscle cell membrane repolarization	3	0.0022562	1.107	0.3	Biological Process	GO:0099625	ventricular cardiac muscle cell membrane repolarization	0.0022562	0.0341779	3	0	3	10
GO:1901018 positive regulation of potassium ion transmembrane transporter activity	3	0.0022562	1.107	0.3	Biological Process	GO:1901018	positive regulation of potassium ion transmembrane transporter activity	0.0022562	0.0341779	3	0	3	10
GO:1901021 positive regulation of calcium ion transmembrane transporter activity	3	0.0022562	1.107	0.3	Biological Process	GO:1901021	positive regulation of calcium ion transmembrane transporter activity	0.0022562	0.0341779	3	0	3	10
GO:1903115 regulation of actin filament-based movement	3	0.0022562	1.107	0.3	Biological Process	GO:1903115	regulation of actin filament-based movement	0.0022562	0.0341779	3	0	3	10
GO:1903779 regulation of cardiac conduction	3	0.0022562	1.107	0.3	Biological Process	GO:1903779	regulation of cardiac conduction	0.0022562	0.0341779	3	0	3	10
GO:0009627 systemic acquired resistance	8	0.00237043	2.952	0.095	Biological Process	GO:0009627	systemic acquired resistance	0.00237043	0.0355021	8	0	8	84
GO:1901136 carbohydrate derivative catabolic process	5	0.00238024	1.845	0.147	Biological Process	GO:1901136	carbohydrate derivative catabolic process	0.00238024	0.0355021	5	0	5	34
GO:0008300 isoprenoid catabolic process	4	0.00247674	1.476	0.19	Biological Process	GO:0008300	isoprenoid catabolic process	0.00247674	0.0366596	3	1	4	21
GO:0009414 response to water deprivation	18	0.00275789	6.642	0.058	Biological Process	GO:0009414	response to water deprivation	0.00275789	0.0390029	11	7	18	310
GO:0010035 response to inorganic substance	38	0.00277029	14.022	0.044	Biological Process	GO:0010035	response to inorganic substance	0.00277029	0.0390029	28	10	38	854
GO:0016051 carbohydrate biosynthetic process	13	0.00289123	4.797	0.068	Biological Process	GO:0016051	carbohydrate biosynthetic process	0.00289123	0.0390029	11	2	13	192
GO:0000271 polysaccharide biosynthetic process	10	0.00296573	3.69	0.079	Biological Process	GO:0000271	polysaccharide biosynthetic process	0.00296573	0.0390029	9	1	10	127
GO:0006942 regulation of striated muscle contraction	3	0.00303839	1.107	0.273	Biological Process	GO:0006942	regulation of striated muscle contraction	0.00303839	0.0390029	3	0	3	11
GO:0008016 regulation of heart contraction	3	0.00303839	1.107	0.273	Biological Process	GO:0008016	regulation of heart contraction	0.00303839	0.0390029	3	0	3	11
GO:0010880 regulation of release of sequestered calcium ion into cytosol by sarcoplasmic reticulum	3	0.00303839	1.107	0.273	Biological Process	GO:0010880	regulation of release of sequestered calcium ion into cytosol by sarcoplasmic reticulum	0.00303839	0.0390029	3	0	3	11
GO:0010881 regulation of cardiac muscle contraction by regulation of the release of sequestered calcium ion	3	0.00303839	1.107	0.273	Biological Process	GO:0010881	regulation of cardiac muscle contraction by regulation of the release of sequestered calcium ion	0.00303839	0.0390029	3	0	3	11
GO:0010882 regulation of cardiac muscle contraction by calcium ion signaling	3	0.00303839	1.107	0.273	Biological Process	GO:0010882	regulation of cardiac muscle contraction by calcium ion signaling	0.00303839	0.0390029	3	0	3	11
GO:0014808 release of sequestered calcium ion into cytosol by sarcoplasmic reticulum	3	0.00303839	1.107	0.273	Biological Process	GO:0014808	release of sequestered calcium ion into cytosol by sarcoplasmic reticulum	0.00303839	0.0390029	3	0	3	11
GO:0019336 phenol-containing compound catabolic process	3	0.00303839	1.107	0.273	Biological Process	GO:0019336	phenol-containing compound catabolic process	0.00303839	0.0390029	3	0	3	11
GO:0019755 one-carbon compound transport	3	0.00303839	1.107	0.273	Biological Process	GO:0019755	one-carbon compound transport	0.00303839	0.0390029	2	1	3	11
GO:0051928 positive regulation of calcium ion transport	3	0.00303839	1.107	0.273	Biological Process	GO:0051928	positive regulation of calcium ion transport	0.00303839	0.0390029	3	0	3	11
GO:0055117 regulation of cardiac muscle contraction	3	0.00303839	1.107	0.273	Biological Process	GO:0055117	regulation of cardiac muscle contraction	0.00303839	0.0390029	3	0	3	11
GO:0061337 cardiac conduction	3	0.00303839	1.107	0.273	Biological Process	GO:0061337	cardiac conduction	0.00303839	0.0390029	3	0	3	11
GO:0070296 sarcoplasmic reticulum calcium ion transport	3	0.00303839	1.107	0.273	Biological Process	GO:0070296	sarcoplasmic reticulum calcium ion transport	0.00303839	0.0390029	3	0	3	11
GO:0086065 cell communication involved in cardiac conduction	3	0.00303839	1.107	0.273	Biological Process	GO:0086065	cell communication involved in cardiac conduction	0.00303839	0.0390029	3	0	3	11
GO:1901381 positive regulation of potassium ion transmembrane transport	3	0.00303839	1.107	0.273	Biological Process	GO:1901381	positive regulation of potassium ion transmembrane transport	0.00303839	0.0390029	3	0	3	11
GO:1903514 calcium ion transport from endoplasmic reticulum to cytosol	3	0.00303839	1.107	0.273	Biological Process	GO:1903514	calcium ion transport from endoplasmic reticulum to cytosol	0.00303839	0.0390029	3	0	3	11
GO:1904427 positive regulation of calcium ion transmembrane transport	3	0.00303839	1.107	0.273	Biological Process	GO:1904427	positive regulation of calcium ion transmembrane transport	0.00303839	0.0390029	3	0	3	11
GO:0009733 response to auxin	18	0.00305747	6.642	0.058	Biological Process	GO:0009733	response to auxin	0.00305747	0.0390029	16	2	18	313
GO:0010030 positive regulation of seed germination	5	0.00308132	1.845	0.139	Biological Process	GO:0010030	positive regulation of seed germination	0.00308132	0.0390502	4	1	5	36
GO:0009415 response to water	18	0.0032719	6.642	0.057	Biological Process	GO:0009415	response to water	0.0032719	0.0411962	11	7	18	315
GO:0044036 cell wall macromolecule metabolic process	8	0.00340666	2.952	0.09	Biological Process	GO:0044036	cell wall macromolecule metabolic process	0.00340666	0.0426163	7	1	8	89
GO:0009833 plant-type primary cell wall biogenesis	4	0.00350676	1.476	0.174	Biological Process	GO:0009833	plant-type primary cell wall biogenesis	0.00350676	0.0433096	4	0	4	23
GO:0010411 xyloglucan metabolic process	4	0.00350676	1.476	0.174	Biological Process	GO:0010411	xyloglucan metabolic process	0.00350676	0.0433096	4	0	4	23
GO:0008299 isoprenoid biosynthetic process	11	0.00378968	4.059	0.072	Biological Process	GO:0008299	isoprenoid biosynthetic process	0.00378968	0.0447309	9	2	11	153
GO:0046885 regulation of hormone biosynthetic process	5	0.00392027	1.845	0.132	Biological Process	GO:0046885	regulation of hormone biosynthetic process	0.00392027	0.0447309	3	2	5	38
GO:0003015 heart process	3	0.00396788	1.107	0.25	Biological Process	GO:0003015	heart process	0.00396788	0.0447309	3	0	3	12
GO:0006937 regulation of muscle contraction	3	0.00396788	1.107	0.25	Biological Process	GO:0006937	regulation of muscle contraction	0.00396788	0.0447309	3	0	3	12
GO:0006941 striated muscle contraction	3	0.00396788	1.107	0.25	Biological Process	GO:0006941	striated muscle contraction	0.00396788	0.0447309	3	0	3	12
GO:0043268 positive regulation of potassium ion transport	3	0.00396788	1.107	0.25	Biological Process	GO:0043268	positive regulation of potassium ion transport	0.00396788	0.0447309	3	0	3	12
GO:0060047 heart contraction	3	0.00396788	1.107	0.25	Biological Process	GO:0060047	heart contraction	0.00396788	0.0447309	3	0	3	12
GO:0060048 cardiac muscle contraction	3	0.00396788	1.107	0.25	Biological Process	GO:0060048	cardiac muscle contraction	0.00396788	0.0447309	3	0	3	12
GO:0086001 cardiac muscle cell action potential	3	0.00396788	1.107	0.25	Biological Process	GO:0086001	cardiac muscle cell action potential	0.00396788	0.0447309	3	0	3	12
GO:0086012 membrane depolarization during cardiac muscle cell action potential	3	0.00396788	1.107	0.25	Biological Process	GO:0086012	membrane depolarization during cardiac muscle cell action potential	0.00396788	0.0447309	3	0	3	12
GO:0098901 regulation of cardiac muscle cell action potential	3	0.00396788	1.107	0.25	Biological Process	GO:0098901	regulation of cardiac muscle cell action potential	0.00396788	0.0447309	3	0	3	12
GO:1901019 regulation of calcium ion transmembrane transporter activity	3	0.00396788	1.107	0.25	Biological Process	GO:1901019	regulation of calcium ion transmembrane transporter activity	0.00396788	0.0447309	3	0	3	12
GO:1903522 regulation of blood circulation	3	0.00396788	1.107	0.25	Biological Process	GO:1903522	regulation of blood circulation	0.00396788	0.0447309	3	0	3	12
GO:2000034 regulation of seed maturation	3	0.00396788	1.107	0.25	Biological Process	GO:2000034	regulation of seed maturation	0.00396788	0.0447309	2	1	3	12
GO:2001259 positive regulation of cation channel activity	3	0.00396788	1.107	0.25	Biological Process	GO:2001259	positive regulation of cation channel activity	0.00396788	0.0447309	3	0	3	12
GO:1900055 regulation of leaf senescence	4	0.00411672	1.476	0.167	Biological Process	GO:1900055	regulation of leaf senescence	0.00411672	0.0461406	3	1	4	24
GO:0010410 hemicellulose metabolic process	6	0.00419913	2.214	0.109	Biological Process	GO:0010410	hemicellulose metabolic process	0.00419913	0.0467937	5	1	6	55
GO:0009825 multidimensional cell growth	5	0.00439584	1.845	0.128	Biological Process	GO:0009825	multidimensional cell growth	0.00439584	0.0487059	5	0	5	39
GO:0009615 response to virus	8	0.00446421	2.952	0.086	Biological Process	GO:0009615	response to virus	0.00446421	0.0489856	8	0	8	93
GO:0015843 methylammonium transport	2	0.00452214	0.738	0.5	Biological Process	GO:0015843	methylammonium transport	0.00452214	0.0489856	2	0	2	4
GO:0070141 response to UV-A	2	0.00452214	0.738	0.5	Biological Process	GO:0070141	response to UV-A	0.00452214	0.0489856	2	0	2	4
GO:0071492 cellular response to UV-A	2	0.00452214	0.738	0.5	Biological Process	GO:0071492	cellular response to UV-A	0.00452214	0.0489856	2	0	2	4
GO:0071365 cellular response to auxin stimulus	10	0.00459688	3.69	0.074	Biological Process	GO:0071365	cellular response to auxin stimulus	0.00459688	0.0495186	9	1	10	135
GO:0048366 leaf development	18	0.00468734	6.642	0.055	Biological Process	GO:0048366	leaf development	0.00468734	0.0502141	14	4	18	326
GO:1904062 regulation of cation transmembrane transport	4	0.00479453	1.476	0.16	Biological Process	GO:1904062	regulation of cation transmembrane transport	0.00479453	0.0510801	4	0	4	25
GO:0043034 costamere	3	0.00336053	1.186	0.25	Cellular Component	GO:0043034	costamere	0.00336053	0.0522175	3	0	3	12
GO:0051899 membrane depolarization	3	0.00505232	1.107	0.231	Biological Process	GO:0051899	membrane depolarization	0.00505232	0.0523874	3	0	3	13
GO:0086010 membrane depolarization during action potential	3	0.00505232	1.107	0.231	Biological Process	GO:0086010	membrane depolarization during action potential	0.00505232	0.0523874	3	0	3	13
GO:0090257 regulation of muscle system process	3	0.00505232	1.107	0.231	Biological Process	GO:0090257	regulation of muscle system process	0.00505232	0.0523874	3	0	3	13
GO:0098900 regulation of action potential	3	0.00505232	1.107	0.231	Biological Process	GO:0098900	regulation of action potential	0.00505232	0.0523874	3	0	3	13
GO:1903513 endoplasmic reticulum to cytosol transport	3	0.00505232	1.107	0.231	Biological Process	GO:1903513	endoplasmic reticulum to cytosol transport	0.00505232	0.0523874	3	0	3	13
GO:0010383 cell wall polysaccharide metabolic process	7	0.00528079	2.583	0.092	Biological Process	GO:0010383	cell wall polysaccharide metabolic process	0.00528079	0.0543462	6	1	7	76
GO:0019752 carboxylic acid metabolic process	32	0.00529729	11.808	0.045	Biological Process	GO:0019752	carboxylic acid metabolic process	0.00529729	0.0543462	27	5	32	713
GO:0071395 cellular response to jasmonic acid stimulus	9	0.0055137	3.321	0.077	Biological Process	GO:0071395	cellular response to jasmonic acid stimulus	0.0055137	0.0562688	6	3	9	117
GO:0010243 response to organonitrogen compound	15	0.00559523	5.535	0.059	Biological Process	GO:0010243	response to organonitrogen compound	0.00559523	0.0568019	15	0	15	256
GO:0046593 mandelonitrile lyase activity	3	0.00150882	1.304	0.333	Molecular Function	GO:0046593	mandelonitrile lyase activity	0.00150882	0.057461	3	0	3	9
GO:0001508 action potential	3	0.00629836	1.107	0.214	Biological Process	GO:0001508	action potential	0.00629836	0.0604736	3	0	3	14
GO:0003012 muscle system process	3	0.00629836	1.107	0.214	Biological Process	GO:0003012	muscle system process	0.00629836	0.0604736	3	0	3	14
GO:0006936 muscle contraction	3	0.00629836	1.107	0.214	Biological Process	GO:0006936	muscle contraction	0.00629836	0.0604736	3	0	3	14
GO:0009864 induced systemic resistance, jasmonic acid mediated signaling pathway	3	0.00629836	1.107	0.214	Biological Process	GO:0009864	induced systemic resistance, jasmonic acid mediated signaling pathway	0.00629836	0.0604736	3	0	3	14
GO:0010522 regulation of calcium ion transport into cytosol	3	0.00629836	1.107	0.214	Biological Process	GO:0010522	regulation of calcium ion transport into cytosol	0.00629836	0.0604736	3	0	3	14
GO:0035637 multicellular organismal signaling	3	0.00629836	1.107	0.214	Biological Process	GO:0035637	multicellular organismal signaling	0.00629836	0.0604736	3	0	3	14
GO:0051279 regulation of release of sequestered calcium ion into cytosol	3	0.00629836	1.107	0.214	Biological Process	GO:0051279	regulation of release of sequestered calcium ion into cytosol	0.00629836	0.0604736	3	0	3	14
GO:0090279 regulation of calcium ion import	3	0.00629836	1.107	0.214	Biological Process	GO:0090279	regulation of calcium ion import	0.00629836	0.0604736	3	0	3	14
GO:1901016 regulation of potassium ion transmembrane transporter activity	3	0.00629836	1.107	0.214	Biological Process	GO:1901016	regulation of potassium ion transmembrane transporter activity	0.00629836	0.0604736	3	0	3	14
GO:1903169 regulation of calcium ion transmembrane transport	3	0.00629836	1.107	0.214	Biological Process	GO:1903169	regulation of calcium ion transmembrane transport	0.00629836	0.0604736	3	0	3	14
GO:0042742 defense response to bacterium	20	0.00629998	7.38	0.052	Biological Process	GO:0042742	defense response to bacterium	0.00629998	0.0604736	20	0	20	388
GO:0002239 response to oomycetes	6	0.00645758	2.214	0.1	Biological Process	GO:0002239	response to oomycetes	0.00645758	0.061681	6	0	6	60
GO:0014704 intercalated disc	3	0.0042841	1.186	0.231	Cellular Component	GO:0014704	intercalated disc	0.0042841	0.0618134	3	0	3	13
GO:0009408 response to heat	12	0.00660011	4.428	0.064	Biological Process	GO:0009408	response to heat	0.00660011	0.0627334	10	2	12	188
GO:0031347 regulation of defense response	15	0.00665965	5.535	0.057	Biological Process	GO:0031347	regulation of defense response	0.00665965	0.0629906	12	3	15	261
GO:0032870 cellular response to hormone stimulus	31	0.00686852	11.439	0.044	Biological Process	GO:0032870	cellular response to hormone stimulus	0.00686852	0.0646508	21	10	31	697
GO:0030315 T-tubule	3	0.00534705	1.186	0.214	Cellular Component	GO:0030315	T-tubule	0.00534705	0.0675065	3	0	3	14
GO:0044291 cell-cell contact zone	3	0.00534705	1.186	0.214	Cellular Component	GO:0044291	cell-cell contact zone	0.00534705	0.0675065	3	0	3	14
GO:0006026 aminoglycan catabolic process	2	0.00739775	0.738	0.4	Biological Process	GO:0006026	aminoglycan catabolic process	0.00739775	0.0689081	2	0	2	5
GO:0071446 cellular response to salicylic acid stimulus	6	0.00757065	2.214	0.097	Biological Process	GO:0071446	cellular response to salicylic acid stimulus	0.00757065	0.0689081	3	3	6	62
GO:0006722 triterpenoid metabolic process	3	0.00771173	1.107	0.2	Biological Process	GO:0006722	triterpenoid metabolic process	0.00771173	0.0689081	2	1	3	15
GO:0009635 response to herbicide	3	0.00771173	1.107	0.2	Biological Process	GO:0009635	response to herbicide	0.00771173	0.0689081	3	0	3	15
GO:0010600 regulation of auxin biosynthetic process	3	0.00771173	1.107	0.2	Biological Process	GO:0010600	regulation of auxin biosynthetic process	0.00771173	0.0689081	1	2	3	15
GO:0032411 positive regulation of transporter activity	3	0.00771173	1.107	0.2	Biological Process	GO:0032411	positive regulation of transporter activity	0.00771173	0.0689081	3	0	3	15
GO:0032414 positive regulation of ion transmembrane transporter activity	3	0.00771173	1.107	0.2	Biological Process	GO:0032414	positive regulation of ion transmembrane transporter activity	0.00771173	0.0689081	3	0	3	15
GO:0051924 regulation of calcium ion transport	3	0.00771173	1.107	0.2	Biological Process	GO:0051924	regulation of calcium ion transport	0.00771173	0.0689081	3	0	3	15
GO:0055001 muscle cell development	3	0.00771173	1.107	0.2	Biological Process	GO:0055001	muscle cell development	0.00771173	0.0689081	3	0	3	15
GO:1901379 regulation of potassium ion transmembrane transport	3	0.00771173	1.107	0.2	Biological Process	GO:1901379	regulation of potassium ion transmembrane transport	0.00771173	0.0689081	3	0	3	15
GO:1904064 positive regulation of cation transmembrane transport	3	0.00771173	1.107	0.2	Biological Process	GO:1904064	positive regulation of cation transmembrane transport	0.00771173	0.0689081	3	0	3	15
GO:0005794 Golgi apparatus	28	0.00583037	11.067	0.044	Cellular Component	GO:0005794	Golgi apparatus	0.00583037	0.0692785	20	8	28	641
GO:0031430 M band	3	0.00655473	1.186	0.2	Cellular Component	GO:0031430	M band	0.00655473	0.0696871	3	0	3	15
GO:0031672 A band	3	0.00655473	1.186	0.2	Cellular Component	GO:0031672	A band	0.00655473	0.0696871	3	0	3	15
GO:0016036 cellular response to phosphate starvation	6	0.00817624	2.214	0.095	Biological Process	GO:0016036	cellular response to phosphate starvation	0.00817624	0.0718167	4	2	6	63
GO:0022898 regulation of transmembrane transporter activity	4	0.00824756	1.476	0.138	Biological Process	GO:0022898	regulation of transmembrane transporter activity	0.00824756	0.0718167	4	0	4	29
GO:0032409 regulation of transporter activity	4	0.00824756	1.476	0.138	Biological Process	GO:0032409	regulation of transporter activity	0.00824756	0.0718167	4	0	4	29
GO:0032412 regulation of ion transmembrane transporter activity	4	0.00824756	1.476	0.138	Biological Process	GO:0032412	regulation of ion transmembrane transporter activity	0.00824756	0.0718167	4	0	4	29
GO:0042446 hormone biosynthetic process	11	0.00827632	4.059	0.065	Biological Process	GO:0042446	hormone biosynthetic process	0.00827632	0.0718167	8	3	11	170
GO:1901617 organic hydroxy compound biosynthetic process	11	0.00827632	4.059	0.065	Biological Process	GO:1901617	organic hydroxy compound biosynthetic process	0.00827632	0.0718167	6	5	11	170
GO:0006082 organic acid metabolic process	33	0.00833356	12.177	0.043	Biological Process	GO:0006082	organic acid metabolic process	0.00833356	0.0718167	27	6	33	765
GO:0043436 oxoacid metabolic process	33	0.00833356	12.177	0.043	Biological Process	GO:0043436	oxoacid metabolic process	0.00833356	0.0718167	27	6	33	765
GO:0006720 isoprenoid metabolic process	12	0.00839973	4.428	0.062	Biological Process	GO:0006720	isoprenoid metabolic process	0.00839973	0.0720667	10	2	12	194
GO:0042180 cellular ketone metabolic process	8	0.00868531	2.952	0.077	Biological Process	GO:0042180	cellular ketone metabolic process	0.00868531	0.0739797	7	1	8	104
GO:0097305 response to alcohol	27	0.008699	9.963	0.045	Biological Process	GO:0097305	response to alcohol	0.008699	0.0739797	20	7	27	594
GO:0051208 sequestering of calcium ion	3	0.00929729	1.107	0.188	Biological Process	GO:0051208	sequestering of calcium ion	0.00929729	0.0764998	3	0	3	16
GO:0051209 release of sequestered calcium ion into cytosol	3	0.00929729	1.107	0.188	Biological Process	GO:0051209	release of sequestered calcium ion into cytosol	0.00929729	0.0764998	3	0	3	16
GO:0051282 regulation of sequestering of calcium ion	3	0.00929729	1.107	0.188	Biological Process	GO:0051282	regulation of sequestering of calcium ion	0.00929729	0.0764998	3	0	3	16
GO:0051283 negative regulation of sequestering of calcium ion	3	0.00929729	1.107	0.188	Biological Process	GO:0051283	negative regulation of sequestering of calcium ion	0.00929729	0.0764998	3	0	3	16
GO:0060402 calcium ion transport into cytosol	3	0.00929729	1.107	0.188	Biological Process	GO:0060402	calcium ion transport into cytosol	0.00929729	0.0764998	3	0	3	16
GO:0097553 calcium ion transmembrane import into cytosol	3	0.00929729	1.107	0.188	Biological Process	GO:0097553	calcium ion transmembrane import into cytosol	0.00929729	0.0764998	3	0	3	16
GO:1902656 calcium ion import into cytosol	3	0.00929729	1.107	0.188	Biological Process	GO:1902656	calcium ion import into cytosol	0.00929729	0.0764998	3	0	3	16
GO:0006874 cellular calcium ion homeostasis	4	0.00931096	1.476	0.133	Biological Process	GO:0006874	cellular calcium ion homeostasis	0.00931096	0.0764998	4	0	4	30
GO:0009409 response to cold	17	0.00965265	6.273	0.052	Biological Process	GO:0009409	response to cold	0.00965265	0.0789725	13	4	17	324
GO:0042383 sarcolemma	3	0.00791177	1.186	0.188	Cellular Component	GO:0042383	sarcolemma	0.00791177	0.0799088	3	0	3	16
GO:0016759 cellulose synthase activity	4	0.00227558	1.739	0.19	Molecular Function	GO:0016759	cellulose synthase activity	0.00227558	0.0799954	4	0	4	21
GO:0055074 calcium ion homeostasis	4	0.0104598	1.476	0.129	Biological Process	GO:0055074	calcium ion homeostasis	0.0104598	0.0852166	4	0	4	31
GO:0048513 animal organ development	24	0.0105201	8.856	0.046	Biological Process	GO:0048513	animal organ development	0.0105201	0.0853496	18	6	24	518
GO:0015837 amine transport	2	0.0108922	0.738	0.333	Biological Process	GO:0015837	amine transport	0.0108922	0.0854323	2	0	2	6
GO:0031408 oxylipin biosynthetic process	2	0.0108922	0.738	0.333	Biological Process	GO:0031408	oxylipin biosynthetic process	0.0108922	0.0854323	2	0	2	6
GO:0048577 negative regulation of short-day photoperiodism, flowering	2	0.0108922	0.738	0.333	Biological Process	GO:0048577	negative regulation of short-day photoperiodism, flowering	0.0108922	0.0854323	2	0	2	6
GO:0071486 cellular response to high light intensity	2	0.0108922	0.738	0.333	Biological Process	GO:0071486	cellular response to high light intensity	0.0108922	0.0854323	2	0	2	6
GO:0071491 cellular response to red light	2	0.0108922	0.738	0.333	Biological Process	GO:0071491	cellular response to red light	0.0108922	0.0854323	2	0	2	6
GO:0007204 positive regulation of cytosolic calcium ion concentration	3	0.0110591	1.107	0.176	Biological Process	GO:0007204	positive regulation of cytosolic calcium ion concentration	0.0110591	0.0854323	3	0	3	17
GO:0017001 antibiotic catabolic process	3	0.0110591	1.107	0.176	Biological Process	GO:0017001	antibiotic catabolic process	0.0110591	0.0854323	3	0	3	17
GO:0034767 positive regulation of ion transmembrane transport	3	0.0110591	1.107	0.176	Biological Process	GO:0034767	positive regulation of ion transmembrane transport	0.0110591	0.0854323	3	0	3	17
GO:0044057 regulation of system process	3	0.0110591	1.107	0.176	Biological Process	GO:0044057	regulation of system process	0.0110591	0.0854323	3	0	3	17
GO:0060401 cytosolic calcium ion transport	3	0.0110591	1.107	0.176	Biological Process	GO:0060401	cytosolic calcium ion transport	0.0110591	0.0854323	3	0	3	17
GO:0070252 actin-mediated cell contraction	3	0.0110591	1.107	0.176	Biological Process	GO:0070252	actin-mediated cell contraction	0.0110591	0.0854323	3	0	3	17
GO:1901658 glycosyl compound catabolic process	3	0.0110591	1.107	0.176	Biological Process	GO:1901658	glycosyl compound catabolic process	0.0110591	0.0854323	3	0	3	17
GO:0070887 cellular response to chemical stimulus	46	0.0111976	16.974	0.039	Biological Process	GO:0070887	cellular response to chemical stimulus	0.0111976	0.0861595	33	13	46	1175
GO:0001071 nucleic acid binding transcription factor activity	42	0.00283038	18.261	0.042	Molecular Function	GO:0001071	nucleic acid binding transcription factor activity	0.00283038	0.0862322	31	11	42	999
GO:0003700 transcription factor activity, sequence-specific DNA binding	42	0.00283038	18.261	0.042	Molecular Function	GO:0003700	transcription factor activity, sequence-specific DNA binding	0.00283038	0.0862322	31	11	42	999
GO:0080167 response to karrikin	8	0.0113745	2.952	0.073	Biological Process	GO:0080167	response to karrikin	0.0113745	0.0871743	6	2	8	109
GO:1901135 carbohydrate derivative metabolic process	22	0.0114881	8.118	0.047	Biological Process	GO:1901135	carbohydrate derivative metabolic process	0.0114881	0.0876984	18	4	22	466
GO:0051238 sequestering of metal ion	4	0.0116965	1.476	0.125	Biological Process	GO:0051238	sequestering of metal ion	0.0116965	0.0889392	4	0	4	32
GO:0009664 plant-type cell wall organization	8	0.0119787	2.952	0.073	Biological Process	GO:0009664	plant-type cell wall organization	0.0119787	0.0903764	7	1	8	110
GO:0009867 jasmonic acid mediated signaling pathway	8	0.0119787	2.952	0.073	Biological Process	GO:0009867	jasmonic acid mediated signaling pathway	0.0119787	0.0903764	6	2	8	110
GO:0034764 positive regulation of transmembrane transport	3	0.0130003	1.107	0.167	Biological Process	GO:0034764	positive regulation of transmembrane transport	0.0130003	0.0967518	3	0	3	18
GO:0043266 regulation of potassium ion transport	3	0.0130003	1.107	0.167	Biological Process	GO:0043266	regulation of potassium ion transport	0.0130003	0.0967518	3	0	3	18
GO:0070509 calcium ion import	3	0.0130003	1.107	0.167	Biological Process	GO:0070509	calcium ion import	0.0130003	0.0967518	3	0	3	18
GO:0009827 plant-type cell wall modification	4	0.0130233	1.476	0.121	Biological Process	GO:0009827	plant-type cell wall modification	0.0130233	0.0967518	4	0	4	33
GO:0033692 cellular polysaccharide biosynthetic process	8	0.0132576	2.952	0.071	Biological Process	GO:0033692	cellular polysaccharide biosynthetic process	0.0132576	0.0981167	8	0	8	112
GO:0016323 basolateral plasma membrane	3	0.0110891	1.186	0.167	Cellular Component	GO:0016323	basolateral plasma membrane	0.0110891	0.103935	3	0	3	18
GO:0048046 apoplast	13	0.0115757	5.138	0.054	Cellular Component	GO:0048046	apoplast	0.0115757	0.103935	11	2	13	241
GO:0044425 membrane part	40	0.0123375	15.81	0.038	Cellular Component	GO:0044425	membrane part	0.0123375	0.103935	31	9	40	1059
GO:0030018 Z disc	3	0.0129153	1.186	0.158	Cellular Component	GO:0030018	Z disc	0.0129153	0.103935	3	0	3	19
GO:0031674 I band	3	0.0129153	1.186	0.158	Cellular Component	GO:0031674	I band	0.0129153	0.103935	3	0	3	19
GO:0010330 cellulose synthase complex	2	0.0133777	0.791	0.286	Cellular Component	GO:0010330	cellulose synthase complex	0.0133777	0.103935	2	0	2	7
GO:0065008 regulation of biological quality	42	0.0142583	15.498	0.039	Biological Process	GO:0065008	regulation of biological quality	0.0142583	0.105121	34	8	42	1068
GO:0010117 photoprotection	2	0.0149689	0.738	0.286	Biological Process	GO:0010117	photoprotection	0.0149689	0.107898	2	0	2	7
GO:0031407 oxylipin metabolic process	2	0.0149689	0.738	0.286	Biological Process	GO:0031407	oxylipin metabolic process	0.0149689	0.107898	2	0	2	7
GO:0051761 sesquiterpene metabolic process	2	0.0149689	0.738	0.286	Biological Process	GO:0051761	sesquiterpene metabolic process	0.0149689	0.107898	2	0	2	7
GO:0051762 sesquiterpene biosynthetic process	2	0.0149689	0.738	0.286	Biological Process	GO:0051762	sesquiterpene biosynthetic process	0.0149689	0.107898	2	0	2	7
GO:0090355 positive regulation of auxin metabolic process	2	0.0149689	0.738	0.286	Biological Process	GO:0090355	positive regulation of auxin metabolic process	0.0149689	0.107898	2	0	2	7
GO:1901957 regulation of cutin biosynthetic process	2	0.0149689	0.738	0.286	Biological Process	GO:1901957	regulation of cutin biosynthetic process	0.0149689	0.107898	1	1	2	7
GO:0051480 regulation of cytosolic calcium ion concentration	3	0.0151235	1.107	0.158	Biological Process	GO:0051480	regulation of cytosolic calcium ion concentration	0.0151235	0.108609	3	0	3	19
GO:0033993 response to lipid	29	0.0154483	10.701	0.043	Biological Process	GO:0033993	response to lipid	0.0154483	0.110532	21	8	29	681
GO:0072358 cardiovascular system development	4	0.0159557	1.476	0.114	Biological Process	GO:0072358	cardiovascular system development	0.0159557	0.113029	4	0	4	35
GO:0072359 circulatory system development	4	0.0159557	1.476	0.114	Biological Process	GO:0072359	circulatory system development	0.0159557	0.113029	4	0	4	35
GO:0002229 defense response to oomycetes	5	0.0159721	1.845	0.094	Biological Process	GO:0002229	defense response to oomycetes	0.0159721	0.113029	5	0	5	53
GO:0002252 immune effector process	7	0.0162022	2.583	0.074	Biological Process	GO:0002252	immune effector process	0.0162022	0.11424	7	0	7	94
GO:0009863 salicylic acid mediated signaling pathway	5	0.0172112	1.845	0.093	Biological Process	GO:0009863	salicylic acid mediated signaling pathway	0.0172112	0.120775	3	2	5	54
GO:0010337 regulation of salicylic acid metabolic process	3	0.0174307	1.107	0.15	Biological Process	GO:0010337	regulation of salicylic acid metabolic process	0.0174307	0.120775	3	0	3	20
GO:0042182 ketone catabolic process	3	0.0174307	1.107	0.15	Biological Process	GO:0042182	ketone catabolic process	0.0174307	0.120775	2	1	3	20
GO:0043270 positive regulation of ion transport	3	0.0174307	1.107	0.15	Biological Process	GO:0043270	positive regulation of ion transport	0.0174307	0.120775	3	0	3	20
GO:0003013 circulatory system process	4	0.017565	1.476	0.111	Biological Process	GO:0003013	circulatory system process	0.017565	0.120775	4	0	4	36
GO:0008015 blood circulation	4	0.017565	1.476	0.111	Biological Process	GO:0008015	blood circulation	0.017565	0.120775	4	0	4	36
GO:0034765 regulation of ion transmembrane transport	4	0.017565	1.476	0.111	Biological Process	GO:0034765	regulation of ion transmembrane transport	0.017565	0.120775	4	0	4	36
GO:0030016 myofibril	3	0.0170538	1.186	0.143	Cellular Component	GO:0030016	myofibril	0.0170538	0.122095	3	0	3	21
GO:0030017 sarcomere	3	0.0170538	1.186	0.143	Cellular Component	GO:0030017	sarcomere	0.0170538	0.122095	3	0	3	21
GO:0042807 central vacuole	2	0.0175286	0.791	0.25	Cellular Component	GO:0042807	central vacuole	0.0175286	0.122095	1	1	2	8
GO:0034007 S-linalool synthase activity	2	0.00432382	0.87	0.5	Molecular Function	GO:0034007	S-linalool synthase activity	0.00432382	0.123499	2	0	2	4
GO:0071495 cellular response to endogenous stimulus	31	0.0183232	11.439	0.041	Biological Process	GO:0071495	cellular response to endogenous stimulus	0.0183232	0.125543	21	10	31	750
GO:0051235 maintenance of location	5	0.0185124	1.845	0.091	Biological Process	GO:0051235	maintenance of location	0.0185124	0.126393	5	0	5	55
GO:0016832 aldehyde-lyase activity	3	0.00473667	1.304	0.231	Molecular Function	GO:0016832	aldehyde-lyase activity	0.00473667	0.127333	3	0	3	13
GO:0034762 regulation of transmembrane transport	4	0.0192719	1.476	0.108	Biological Process	GO:0034762	regulation of transmembrane transport	0.0192719	0.131117	4	0	4	37
GO:0009250 glucan biosynthetic process	6	0.0195005	2.214	0.079	Biological Process	GO:0009250	glucan biosynthetic process	0.0195005	0.131454	6	0	6	76
GO:0016139 glycoside catabolic process	2	0.0195926	0.738	0.25	Biological Process	GO:0016139	glycoside catabolic process	0.0195926	0.131454	2	0	2	8
GO:0048199 vesicle targeting, to, from or within Golgi	2	0.0195926	0.738	0.25	Biological Process	GO:0048199	vesicle targeting, to, from or within Golgi	0.0195926	0.131454	1	1	2	8
GO:1902456 regulation of stomatal opening	2	0.0195926	0.738	0.25	Biological Process	GO:1902456	regulation of stomatal opening	0.0195926	0.131454	0	2	2	8
GO:0010431 seed maturation	5	0.0198768	1.845	0.089	Biological Process	GO:0010431	seed maturation	0.0198768	0.132297	3	2	5	56
GO:0051193 regulation of cofactor metabolic process	5	0.0198768	1.845	0.089	Biological Process	GO:0051193	regulation of cofactor metabolic process	0.0198768	0.132297	5	0	5	56
GO:0034394 protein localization to cell surface	3	0.019923	1.107	0.143	Biological Process	GO:0034394	protein localization to cell surface	0.019923	0.132297	3	0	3	21
GO:0009624 response to nematode	6	0.020669	2.214	0.078	Biological Process	GO:0009624	response to nematode	0.020669	0.136782	6	0	6	77
GO:0010224 response to UV-B	5	0.0213056	1.845	0.088	Biological Process	GO:0010224	response to UV-B	0.0213056	0.140515	3	2	5	57
GO:0043292 contractile fiber	3	0.0218486	1.186	0.13	Cellular Component	GO:0043292	contractile fiber	0.0218486	0.142368	3	0	3	23
GO:0044449 contractile fiber part	3	0.0218486	1.186	0.13	Cellular Component	GO:0044449	contractile fiber part	0.0218486	0.142368	3	0	3	23
GO:1901657 glycosyl compound metabolic process	12	0.0223364	4.428	0.054	Biological Process	GO:1901657	glycosyl compound metabolic process	0.0223364	0.146815	11	1	12	222
GO:0030507 spectrin binding	3	0.0059078	1.304	0.214	Molecular Function	GO:0030507	spectrin binding	0.0059078	0.149992	3	0	3	14
GO:0072503 cellular divalent inorganic cation homeostasis	4	0.0229845	1.476	0.103	Biological Process	GO:0072503	cellular divalent inorganic cation homeostasis	0.0229845	0.150564	4	0	4	39
GO:0016114 terpenoid biosynthetic process	8	0.0231074	2.952	0.065	Biological Process	GO:0016114	terpenoid biosynthetic process	0.0231074	0.150859	6	2	8	124
GO:0010170 glucose-1-phosphate adenylyltransferase complex	1	0.026423	0.395	1	Cellular Component	GO:0010170	glucose-1-phosphate adenylyltransferase complex	0.026423	0.156984	1	0	1	1
GO:0033106 cis-Golgi network membrane	1	0.026423	0.395	1	Cellular Component	GO:0033106	cis-Golgi network membrane	0.026423	0.156984	0	1	1	1
GO:1902503 adenylyltransferase complex	1	0.026423	0.395	1	Cellular Component	GO:1902503	adenylyltransferase complex	0.026423	0.156984	1	0	1	1
GO:0030674 protein binding, bridging	4	0.00670178	1.739	0.143	Molecular Function	GO:0030674	protein binding, bridging	0.00670178	0.157493	3	1	4	28
GO:0080013 (E,E)-geranyllinalool synthase activity	2	0.00707644	0.87	0.4	Molecular Function	GO:0080013	(E,E)-geranyllinalool synthase activity	0.00707644	0.157493	2	0	2	5
GO:0044325 ion channel binding	3	0.00723711	1.304	0.2	Molecular Function	GO:0044325	ion channel binding	0.00723711	0.157493	3	0	3	15
GO:0019374 galactolipid metabolic process	2	0.0247298	0.738	0.222	Biological Process	GO:0019374	galactolipid metabolic process	0.0247298	0.157949	0	2	2	9
GO:0035336 long-chain fatty-acyl-CoA metabolic process	2	0.0247298	0.738	0.222	Biological Process	GO:0035336	long-chain fatty-acyl-CoA metabolic process	0.0247298	0.157949	1	1	2	9
GO:0042547 cell wall modification involved in multidimensional cell growth	2	0.0247298	0.738	0.222	Biological Process	GO:0042547	cell wall modification involved in multidimensional cell growth	0.0247298	0.157949	2	0	2	9
GO:1900056 negative regulation of leaf senescence	2	0.0247298	0.738	0.222	Biological Process	GO:1900056	negative regulation of leaf senescence	0.0247298	0.157949	2	0	2	9
GO:2000033 regulation of seed dormancy process	2	0.0247298	0.738	0.222	Biological Process	GO:2000033	regulation of seed dormancy process	0.0247298	0.157949	1	1	2	9
GO:0006833 water transport	4	0.0249927	1.476	0.1	Biological Process	GO:0006833	water transport	0.0249927	0.157949	3	1	4	40
GO:0030244 cellulose biosynthetic process	4	0.0249927	1.476	0.1	Biological Process	GO:0030244	cellulose biosynthetic process	0.0249927	0.157949	4	0	4	40
GO:0042044 fluid transport	4	0.0249927	1.476	0.1	Biological Process	GO:0042044	fluid transport	0.0249927	0.157949	3	1	4	40
GO:0042181 ketone biosynthetic process	3	0.0254654	1.107	0.13	Biological Process	GO:0042181	ketone biosynthetic process	0.0254654	0.157949	2	1	3	23
GO:0072659 protein localization to plasma membrane	3	0.0254654	1.107	0.13	Biological Process	GO:0072659	protein localization to plasma membrane	0.0254654	0.157949	3	0	3	23
GO:2000021 regulation of ion homeostasis	3	0.0254654	1.107	0.13	Biological Process	GO:2000021	regulation of ion homeostasis	0.0254654	0.157949	3	0	3	23
GO:0071236 cellular response to antibiotic	6	0.0258164	2.214	0.074	Biological Process	GO:0071236	cellular response to antibiotic	0.0258164	0.157949	3	3	6	81
GO:0007267 cell-cell signaling	5	0.0259875	1.845	0.083	Biological Process	GO:0007267	cell-cell signaling	0.0259875	0.157949	5	0	5	60
GO:0016049 cell growth	17	0.0271028	6.273	0.047	Biological Process	GO:0016049	cell growth	0.0271028	0.157949	12	5	17	364
GO:0042737 drug catabolic process	4	0.0271035	1.476	0.098	Biological Process	GO:0042737	drug catabolic process	0.0271035	0.157949	4	0	4	41
GO:0000749 response to pheromone involved in conjugation with cellular fusion	1	0.0280219	0.369	1	Biological Process	GO:0000749	response to pheromone involved in conjugation with cellular fusion	0.0280219	0.157949	1	0	1	1
GO:0000750 pheromone-dependent signal transduction involved in conjugation with cellular fusion	1	0.0280219	0.369	1	Biological Process	GO:0000750	pheromone-dependent signal transduction involved in conjugation with cellular fusion	0.0280219	0.157949	1	0	1	1
GO:0006216 cytidine catabolic process	1	0.0280219	0.369	1	Biological Process	GO:0006216	cytidine catabolic process	0.0280219	0.157949	1	0	1	1
GO:0009972 cytidine deamination	1	0.0280219	0.369	1	Biological Process	GO:0009972	cytidine deamination	0.0280219	0.157949	1	0	1	1
GO:0010274 hydrotropism	1	0.0280219	0.369	1	Biological Process	GO:0010274	hydrotropism	0.0280219	0.157949	0	1	1	1
GO:0010514 induction of conjugation with cellular fusion	1	0.0280219	0.369	1	Biological Process	GO:0010514	induction of conjugation with cellular fusion	0.0280219	0.157949	1	0	1	1
GO:0015709 thiosulfate transport	1	0.0280219	0.369	1	Biological Process	GO:0015709	thiosulfate transport	0.0280219	0.157949	1	0	1	1
GO:0019236 response to pheromone	1	0.0280219	0.369	1	Biological Process	GO:0019236	response to pheromone	0.0280219	0.157949	1	0	1	1
GO:0019695 choline metabolic process	1	0.0280219	0.369	1	Biological Process	GO:0019695	choline metabolic process	0.0280219	0.157949	0	1	1	1
GO:0031136 positive regulation of conjugation	1	0.0280219	0.369	1	Biological Process	GO:0031136	positive regulation of conjugation	0.0280219	0.157949	1	0	1	1
GO:0031137 regulation of conjugation with cellular fusion	1	0.0280219	0.369	1	Biological Process	GO:0031137	regulation of conjugation with cellular fusion	0.0280219	0.157949	1	0	1	1
GO:0031139 positive regulation of conjugation with cellular fusion	1	0.0280219	0.369	1	Biological Process	GO:0031139	positive regulation of conjugation with cellular fusion	0.0280219	0.157949	1	0	1	1
GO:0032005 signal transduction involved in conjugation with cellular fusion	1	0.0280219	0.369	1	Biological Process	GO:0032005	signal transduction involved in conjugation with cellular fusion	0.0280219	0.157949	1	0	1	1
GO:0034306 regulation of sexual sporulation	1	0.0280219	0.369	1	Biological Process	GO:0034306	regulation of sexual sporulation	0.0280219	0.157949	1	0	1	1
GO:0034307 regulation of ascospore formation	1	0.0280219	0.369	1	Biological Process	GO:0034307	regulation of ascospore formation	0.0280219	0.157949	1	0	1	1
GO:0042425 choline biosynthetic process	1	0.0280219	0.369	1	Biological Process	GO:0042425	choline biosynthetic process	0.0280219	0.157949	0	1	1	1
GO:0043940 regulation of sexual sporulation resulting in formation of a cellular spore	1	0.0280219	0.369	1	Biological Process	GO:0043940	regulation of sexual sporulation resulting in formation of a cellular spore	0.0280219	0.157949	1	0	1	1
GO:0046999 regulation of conjugation	1	0.0280219	0.369	1	Biological Process	GO:0046999	regulation of conjugation	0.0280219	0.157949	1	0	1	1
GO:0060867 fruit abscission	1	0.0280219	0.369	1	Biological Process	GO:0060867	fruit abscission	0.0280219	0.157949	1	0	1	1
GO:0071444 cellular response to pheromone	1	0.0280219	0.369	1	Biological Process	GO:0071444	cellular response to pheromone	0.0280219	0.157949	1	0	1	1
GO:0071497 cellular response to freezing	1	0.0280219	0.369	1	Biological Process	GO:0071497	cellular response to freezing	0.0280219	0.157949	0	1	1	1
GO:0071507 MAPK cascade involved in conjugation with cellular fusion	1	0.0280219	0.369	1	Biological Process	GO:0071507	MAPK cascade involved in conjugation with cellular fusion	0.0280219	0.157949	1	0	1	1
GO:0090358 positive regulation of tryptophan metabolic process	1	0.0280219	0.369	1	Biological Process	GO:0090358	positive regulation of tryptophan metabolic process	0.0280219	0.157949	1	0	1	1
GO:0090400 stress-induced premature senescence	1	0.0280219	0.369	1	Biological Process	GO:0090400	stress-induced premature senescence	0.0280219	0.157949	1	0	1	1
GO:0090601 enucleation	1	0.0280219	0.369	1	Biological Process	GO:0090601	enucleation	0.0280219	0.157949	1	0	1	1
GO:0090602 sieve element enucleation	1	0.0280219	0.369	1	Biological Process	GO:0090602	sieve element enucleation	0.0280219	0.157949	1	0	1	1
GO:0090644 age-related resistance	1	0.0280219	0.369	1	Biological Process	GO:0090644	age-related resistance	0.0280219	0.157949	1	0	1	1
GO:1900030 regulation of pectin biosynthetic process	1	0.0280219	0.369	1	Biological Process	GO:1900030	regulation of pectin biosynthetic process	0.0280219	0.157949	0	1	1	1
GO:1902039 negative regulation of seed dormancy process	1	0.0280219	0.369	1	Biological Process	GO:1902039	negative regulation of seed dormancy process	0.0280219	0.157949	0	1	1	1
GO:1902457 negative regulation of stomatal opening	1	0.0280219	0.369	1	Biological Process	GO:1902457	negative regulation of stomatal opening	0.0280219	0.157949	0	1	1	1
GO:1904248 regulation of age-related resistance	1	0.0280219	0.369	1	Biological Process	GO:1904248	regulation of age-related resistance	0.0280219	0.157949	1	0	1	1
GO:1904250 positive regulation of age-related resistance	1	0.0280219	0.369	1	Biological Process	GO:1904250	positive regulation of age-related resistance	0.0280219	0.157949	1	0	1	1
GO:0044723 single-organism carbohydrate metabolic process	18	0.028298	6.642	0.046	Biological Process	GO:0044723	single-organism carbohydrate metabolic process	0.028298	0.159043	15	3	18	394
GO:0007009 plasma membrane organization	3	0.0285152	1.107	0.125	Biological Process	GO:0007009	plasma membrane organization	0.0285152	0.15934	3	0	3	24
GO:0030048 actin filament-based movement	3	0.0285152	1.107	0.125	Biological Process	GO:0030048	actin filament-based movement	0.0285152	0.15934	3	0	3	24
GO:0006576 cellular biogenic amine metabolic process	4	0.0293178	1.476	0.095	Biological Process	GO:0006576	cellular biogenic amine metabolic process	0.0293178	0.163354	2	2	4	42
GO:0009266 response to temperature stimulus	21	0.0301659	7.749	0.043	Biological Process	GO:0009266	response to temperature stimulus	0.0301659	0.166229	16	5	21	483
GO:0001736 establishment of planar polarity	2	0.0303482	0.738	0.2	Biological Process	GO:0001736	establishment of planar polarity	0.0303482	0.166229	1	1	2	10
GO:0001738 morphogenesis of a polarized epithelium	2	0.0303482	0.738	0.2	Biological Process	GO:0001738	morphogenesis of a polarized epithelium	0.0303482	0.166229	1	1	2	10
GO:0006022 aminoglycan metabolic process	2	0.0303482	0.738	0.2	Biological Process	GO:0006022	aminoglycan metabolic process	0.0303482	0.166229	2	0	2	10
GO:1902358 sulfate transmembrane transport	2	0.0303482	0.738	0.2	Biological Process	GO:1902358	sulfate transmembrane transport	0.0303482	0.166229	2	0	2	10
GO:1990069 stomatal opening	2	0.0303482	0.738	0.2	Biological Process	GO:1990069	stomatal opening	0.0303482	0.166229	0	2	2	10
GO:0006629 lipid metabolic process	26	0.0311054	9.594	0.041	Biological Process	GO:0006629	lipid metabolic process	0.0311054	0.169897	19	7	26	632
GO:0010565 regulation of cellular ketone metabolic process	5	0.0312809	1.845	0.079	Biological Process	GO:0010565	regulation of cellular ketone metabolic process	0.0312809	0.170375	5	0	5	63
GO:0051274 beta-glucan biosynthetic process	4	0.0316363	1.476	0.093	Biological Process	GO:0051274	beta-glucan biosynthetic process	0.0316363	0.170534	4	0	4	43
GO:0009682 induced systemic resistance	3	0.0317498	1.107	0.12	Biological Process	GO:0009682	induced systemic resistance	0.0317498	0.170534	3	0	3	25
GO:0032845 negative regulation of homeostatic process	3	0.0317498	1.107	0.12	Biological Process	GO:0032845	negative regulation of homeostatic process	0.0317498	0.170534	3	0	3	25
GO:0043562 cellular response to nitrogen levels	3	0.0317498	1.107	0.12	Biological Process	GO:0043562	cellular response to nitrogen levels	0.0317498	0.170534	2	1	3	25
GO:0052386 cell wall thickening	3	0.0317498	1.107	0.12	Biological Process	GO:0052386	cell wall thickening	0.0317498	0.170534	3	0	3	25
GO:0005911 cell-cell junction	26	0.0302657	10.277	0.039	Cellular Component	GO:0005911	cell-cell junction	0.0302657	0.174676	16	10	26	669
GO:0055065 metal ion homeostasis	8	0.0332685	2.952	0.06	Biological Process	GO:0055065	metal ion homeostasis	0.0332685	0.178198	6	2	8	133
GO:0047262 polygalacturonate 4-alpha-galacturonosyltransferase activity	3	0.0103886	1.304	0.176	Molecular Function	GO:0047262	polygalacturonate 4-alpha-galacturonosyltransferase activity	0.0103886	0.18296	3	0	3	17
GO:0016161 beta-amylase activity	2	0.0104237	0.87	0.333	Molecular Function	GO:0016161	beta-amylase activity	0.0104237	0.18296	2	0	2	6
GO:0019187 beta-1,4-mannosyltransferase activity	2	0.0104237	0.87	0.333	Molecular Function	GO:0019187	beta-1,4-mannosyltransferase activity	0.0104237	0.18296	1	1	2	6
GO:0042973 glucan endo-1,3-beta-D-glucosidase activity	2	0.0104237	0.87	0.333	Molecular Function	GO:0042973	glucan endo-1,3-beta-D-glucosidase activity	0.0104237	0.18296	2	0	2	6
GO:0051753 mannan synthase activity	2	0.0104237	0.87	0.333	Molecular Function	GO:0051753	mannan synthase activity	0.0104237	0.18296	1	1	2	6
GO:0060090 binding, bridging	4	0.0108094	1.739	0.125	Molecular Function	GO:0060090	binding, bridging	0.0108094	0.18296	3	1	4	32
GO:0009309 amine biosynthetic process	3	0.035168	1.107	0.115	Biological Process	GO:0009309	amine biosynthetic process	0.035168	0.186314	1	2	3	26
GO:0042401 cellular biogenic amine biosynthetic process	3	0.035168	1.107	0.115	Biological Process	GO:0042401	cellular biogenic amine biosynthetic process	0.035168	0.186314	1	2	3	26
GO:0042692 muscle cell differentiation	3	0.035168	1.107	0.115	Biological Process	GO:0042692	muscle cell differentiation	0.035168	0.186314	3	0	3	26
GO:0046246 terpene biosynthetic process	3	0.035168	1.107	0.115	Biological Process	GO:0046246	terpene biosynthetic process	0.035168	0.186314	3	0	3	26
GO:0007164 establishment of tissue polarity	2	0.036417	0.738	0.182	Biological Process	GO:0007164	establishment of tissue polarity	0.036417	0.191882	1	1	2	11
GO:1900057 positive regulation of leaf senescence	2	0.036417	0.738	0.182	Biological Process	GO:1900057	positive regulation of leaf senescence	0.036417	0.191882	1	1	2	11
GO:0030243 cellulose metabolic process	4	0.036588	1.476	0.089	Biological Process	GO:0030243	cellulose metabolic process	0.036588	0.192055	4	0	4	45
GO:0071310 cellular response to organic substance	35	0.0367145	12.915	0.038	Biological Process	GO:0071310	cellular response to organic substance	0.0367145	0.192055	25	10	35	918
GO:0000281 mitotic cytokinesis	6	0.036747	2.214	0.068	Biological Process	GO:0000281	mitotic cytokinesis	0.036747	0.192055	4	2	6	88
GO:0044255 cellular lipid metabolic process	23	0.0371287	8.487	0.042	Biological Process	GO:0044255	cellular lipid metabolic process	0.0371287	0.193406	17	6	23	553
GO:0016999 antibiotic metabolic process	5	0.0372049	1.845	0.076	Biological Process	GO:0016999	antibiotic metabolic process	0.0372049	0.193406	5	0	5	66
GO:0017144 drug metabolic process	14	0.0379821	5.166	0.047	Biological Process	GO:0017144	drug metabolic process	0.0379821	0.196918	13	1	14	295
GO:0006875 cellular metal ion homeostasis	6	0.0385171	2.214	0.067	Biological Process	GO:0006875	cellular metal ion homeostasis	0.0385171	0.199029	5	1	6	89
GO:0044281 small molecule metabolic process	43	0.0385945	15.867	0.037	Biological Process	GO:0044281	small molecule metabolic process	0.0385945	0.199029	34	9	43	1174
GO:1990778 protein localization to cell periphery	3	0.0387682	1.107	0.111	Biological Process	GO:1990778	protein localization to cell periphery	0.0387682	0.199394	3	0	3	27
GO:0034754 cellular hormone metabolic process	4	0.0392219	1.476	0.087	Biological Process	GO:0034754	cellular hormone metabolic process	0.0392219	0.200663	4	0	4	46
GO:2000024 regulation of leaf development	4	0.0392219	1.476	0.087	Biological Process	GO:2000024	regulation of leaf development	0.0392219	0.200663	3	1	4	46
GO:0009058 biosynthetic process	108	0.0398202	39.852	0.032	Biological Process	GO:0009058	biosynthetic process	0.0398202	0.203188	79	29	108	3350
GO:0016053 organic acid biosynthetic process	17	0.0401518	6.273	0.045	Biological Process	GO:0016053	organic acid biosynthetic process	0.0401518	0.203807	13	4	17	382
GO:0046394 carboxylic acid biosynthetic process	17	0.0401518	6.273	0.045	Biological Process	GO:0046394	carboxylic acid biosynthetic process	0.0401518	0.203807	13	4	17	382
GO:0006721 terpenoid metabolic process	9	0.0410508	3.321	0.055	Biological Process	GO:0006721	terpenoid metabolic process	0.0410508	0.207826	7	2	9	164
GO:0030054 cell junction	26	0.0370696	10.277	0.038	Cellular Component	GO:0030054	cell junction	0.0370696	0.208002	16	10	26	682
GO:0071229 cellular response to acid chemical	20	0.0417533	7.38	0.042	Biological Process	GO:0071229	cellular response to acid chemical	0.0417533	0.210833	12	8	20	471
GO:0009628 response to abiotic stimulus	58	0.0419459	21.402	0.035	Biological Process	GO:0009628	response to abiotic stimulus	0.0419459	0.211255	38	20	58	1667
GO:0010959 regulation of metal ion transport	3	0.0425484	1.107	0.107	Biological Process	GO:0010959	regulation of metal ion transport	0.0425484	0.213182	3	0	3	28
GO:0061061 muscle structure development	3	0.0425484	1.107	0.107	Biological Process	GO:0061061	muscle structure development	0.0425484	0.213182	3	0	3	28
GO:0010262 somatic embryogenesis	2	0.0429068	0.738	0.167	Biological Process	GO:0010262	somatic embryogenesis	0.0429068	0.213324	1	1	2	12
GO:0048587 regulation of short-day photoperiodism, flowering	2	0.0429068	0.738	0.167	Biological Process	GO:0048587	regulation of short-day photoperiodism, flowering	0.0429068	0.213324	2	0	2	12
GO:0071484 cellular response to light intensity	2	0.0429068	0.738	0.167	Biological Process	GO:0071484	cellular response to light intensity	0.0429068	0.213324	2	0	2	12
GO:0061640 cytoskeleton-dependent cytokinesis	6	0.0441498	2.214	0.065	Biological Process	GO:0061640	cytoskeleton-dependent cytokinesis	0.0441498	0.218943	4	2	6	92
GO:0055080 cation homeostasis	10	0.0449566	3.69	0.052	Biological Process	GO:0055080	cation homeostasis	0.0449566	0.222375	8	2	10	193
GO:0042802 identical protein binding	16	0.014218	6.957	0.05	Molecular Function	GO:0042802	identical protein binding	0.014218	0.225841	14	2	16	319
GO:0010334 sesquiterpene synthase activity	2	0.0143313	0.87	0.286	Molecular Function	GO:0010334	sesquiterpene synthase activity	0.0143313	0.225841	2	0	2	7
GO:0098771 inorganic ion homeostasis	10	0.0462816	3.69	0.052	Biological Process	GO:0098771	inorganic ion homeostasis	0.0462816	0.228346	8	2	10	194
GO:0097237 cellular response to toxic substance	9	0.0466369	3.321	0.054	Biological Process	GO:0097237	cellular response to toxic substance	0.0466369	0.228915	5	4	9	168
GO:0051273 beta-glucan metabolic process	4	0.0477571	1.476	0.082	Biological Process	GO:0051273	beta-glucan metabolic process	0.0477571	0.228915	4	0	4	49
GO:0008272 sulfate transport	2	0.0497895	0.738	0.154	Biological Process	GO:0008272	sulfate transport	0.0497895	0.228915	2	0	2	13
GO:0010112 regulation of systemic acquired resistance	2	0.0497895	0.738	0.154	Biological Process	GO:0010112	regulation of systemic acquired resistance	0.0497895	0.228915	2	0	2	13
GO:0018874 benzoate metabolic process	2	0.0497895	0.738	0.154	Biological Process	GO:0018874	benzoate metabolic process	0.0497895	0.228915	2	0	2	13
GO:0032352 positive regulation of hormone metabolic process	2	0.0497895	0.738	0.154	Biological Process	GO:0032352	positive regulation of hormone metabolic process	0.0497895	0.228915	2	0	2	13
GO:0035337 fatty-acyl-CoA metabolic process	2	0.0497895	0.738	0.154	Biological Process	GO:0035337	fatty-acyl-CoA metabolic process	0.0497895	0.228915	1	1	2	13
GO:0072488 ammonium transmembrane transport	2	0.0497895	0.738	0.154	Biological Process	GO:0072488	ammonium transmembrane transport	0.0497895	0.228915	2	0	2	13
GO:0055072 iron ion homeostasis	3	0.050639	1.107	0.1	Biological Process	GO:0055072	iron ion homeostasis	0.050639	0.228915	2	1	3	30
GO:1901616 organic hydroxy compound catabolic process	3	0.050639	1.107	0.1	Biological Process	GO:1901616	organic hydroxy compound catabolic process	0.050639	0.228915	3	0	3	30
GO:0072507 divalent inorganic cation homeostasis	4	0.0508129	1.476	0.08	Biological Process	GO:0072507	divalent inorganic cation homeostasis	0.0508129	0.228915	4	0	4	50
GO:0043269 regulation of ion transport	4	0.0539736	1.476	0.078	Biological Process	GO:0043269	regulation of ion transport	0.0539736	0.228915	4	0	4	51
GO:0010029 regulation of seed germination	6	0.0546306	2.214	0.062	Biological Process	GO:0010029	regulation of seed germination	0.0546306	0.228915	5	1	6	97
GO:0010162 seed dormancy process	3	0.0549439	1.107	0.097	Biological Process	GO:0010162	seed dormancy process	0.0549439	0.228915	1	2	3	31
GO:0022611 dormancy process	3	0.0549439	1.107	0.097	Biological Process	GO:0022611	dormancy process	0.0549439	0.228915	1	2	3	31
GO:0042214 terpene metabolic process	3	0.0549439	1.107	0.097	Biological Process	GO:0042214	terpene metabolic process	0.0549439	0.228915	3	0	3	31
GO:0000270 peptidoglycan metabolic process	1	0.0552614	0.369	0.5	Biological Process	GO:0000270	peptidoglycan metabolic process	0.0552614	0.228915	1	0	1	2
GO:0001843 neural tube closure	1	0.0552614	0.369	0.5	Biological Process	GO:0001843	neural tube closure	0.0552614	0.228915	1	0	1	2
GO:0001895 retina homeostasis	1	0.0552614	0.369	0.5	Biological Process	GO:0001895	retina homeostasis	0.0552614	0.228915	1	0	1	2
GO:0006027 glycosaminoglycan catabolic process	1	0.0552614	0.369	0.5	Biological Process	GO:0006027	glycosaminoglycan catabolic process	0.0552614	0.228915	1	0	1	2
GO:0006421 asparaginyl-tRNA aminoacylation	1	0.0552614	0.369	0.5	Biological Process	GO:0006421	asparaginyl-tRNA aminoacylation	0.0552614	0.228915	1	0	1	2
GO:0007215 glutamate receptor signaling pathway	1	0.0552614	0.369	0.5	Biological Process	GO:0007215	glutamate receptor signaling pathway	0.0552614	0.228915	1	0	1	2
GO:0008625 extrinsic apoptotic signaling pathway via death domain receptors	1	0.0552614	0.369	0.5	Biological Process	GO:0008625	extrinsic apoptotic signaling pathway via death domain receptors	0.0552614	0.228915	1	0	1	2
GO:0009253 peptidoglycan catabolic process	1	0.0552614	0.369	0.5	Biological Process	GO:0009253	peptidoglycan catabolic process	0.0552614	0.228915	1	0	1	2
GO:0010395 rhamnogalacturonan I metabolic process	1	0.0552614	0.369	0.5	Biological Process	GO:0010395	rhamnogalacturonan I metabolic process	0.0552614	0.228915	1	0	1	2
GO:0010400 rhamnogalacturonan I side chain metabolic process	1	0.0552614	0.369	0.5	Biological Process	GO:0010400	rhamnogalacturonan I side chain metabolic process	0.0552614	0.228915	1	0	1	2
GO:0014020 primary neural tube formation	1	0.0552614	0.369	0.5	Biological Process	GO:0014020	primary neural tube formation	0.0552614	0.228915	1	0	1	2
GO:0015729 oxaloacetate transport	1	0.0552614	0.369	0.5	Biological Process	GO:0015729	oxaloacetate transport	0.0552614	0.228915	1	0	1	2
GO:0015744 succinate transport	1	0.0552614	0.369	0.5	Biological Process	GO:0015744	succinate transport	0.0552614	0.228915	1	0	1	2
GO:0031542 positive regulation of anthocyanin biosynthetic process	1	0.0552614	0.369	0.5	Biological Process	GO:0031542	positive regulation of anthocyanin biosynthetic process	0.0552614	0.228915	1	0	1	2
GO:0033194 response to hydroperoxide	1	0.0552614	0.369	0.5	Biological Process	GO:0033194	response to hydroperoxide	0.0552614	0.228915	1	0	1	2
GO:0033524 sinapate ester metabolic process	1	0.0552614	0.369	0.5	Biological Process	GO:0033524	sinapate ester metabolic process	0.0552614	0.228915	0	1	1	2
GO:0033525 sinapate ester biosynthetic process	1	0.0552614	0.369	0.5	Biological Process	GO:0033525	sinapate ester biosynthetic process	0.0552614	0.228915	0	1	1	2
GO:0042173 regulation of sporulation resulting in formation of a cellular spore	1	0.0552614	0.369	0.5	Biological Process	GO:0042173	regulation of sporulation resulting in formation of a cellular spore	0.0552614	0.228915	1	0	1	2
GO:0042249 establishment of planar polarity of embryonic epithelium	1	0.0552614	0.369	0.5	Biological Process	GO:0042249	establishment of planar polarity of embryonic epithelium	0.0552614	0.228915	1	0	1	2
GO:0042989 sequestering of actin monomers	1	0.0552614	0.369	0.5	Biological Process	GO:0042989	sequestering of actin monomers	0.0552614	0.228915	1	0	1	2
GO:0043496 regulation of protein homodimerization activity	1	0.0552614	0.369	0.5	Biological Process	GO:0043496	regulation of protein homodimerization activity	0.0552614	0.228915	1	0	1	2
GO:0044035 multi-organism catabolic process	1	0.0552614	0.369	0.5	Biological Process	GO:0044035	multi-organism catabolic process	0.0552614	0.228915	1	0	1	2
GO:0044040 multi-organism carbohydrate metabolic process	1	0.0552614	0.369	0.5	Biological Process	GO:0044040	multi-organism carbohydrate metabolic process	0.0552614	0.228915	1	0	1	2
GO:0044041 multi-organism carbohydrate catabolic process	1	0.0552614	0.369	0.5	Biological Process	GO:0044041	multi-organism carbohydrate catabolic process	0.0552614	0.228915	1	0	1	2
GO:0044278 cell wall disruption in other organism	1	0.0552614	0.369	0.5	Biological Process	GO:0044278	cell wall disruption in other organism	0.0552614	0.228915	1	0	1	2
GO:0045494 photoreceptor cell maintenance	1	0.0552614	0.369	0.5	Biological Process	GO:0045494	photoreceptor cell maintenance	0.0552614	0.228915	1	0	1	2
GO:0046087 cytidine metabolic process	1	0.0552614	0.369	0.5	Biological Process	GO:0046087	cytidine metabolic process	0.0552614	0.228915	1	0	1	2
GO:0046741 transport of virus in host, tissue to tissue	1	0.0552614	0.369	0.5	Biological Process	GO:0046741	transport of virus in host, tissue to tissue	0.0552614	0.228915	1	0	1	2
GO:0048838 release of seed from dormancy	1	0.0552614	0.369	0.5	Biological Process	GO:0048838	release of seed from dormancy	0.0552614	0.228915	0	1	1	2
GO:0051672 catabolism by organism of cell wall peptidoglycan in other organism	1	0.0552614	0.369	0.5	Biological Process	GO:0051672	catabolism by organism of cell wall peptidoglycan in other organism	0.0552614	0.228915	1	0	1	2
GO:0060606 tube closure	1	0.0552614	0.369	0.5	Biological Process	GO:0060606	tube closure	0.0552614	0.228915	1	0	1	2
GO:0060860 regulation of floral organ abscission	1	0.0552614	0.369	0.5	Biological Process	GO:0060860	regulation of floral organ abscission	0.0552614	0.228915	1	0	1	2
GO:0060862 negative regulation of floral organ abscission	1	0.0552614	0.369	0.5	Biological Process	GO:0060862	negative regulation of floral organ abscission	0.0552614	0.228915	1	0	1	2
GO:0060993 kidney morphogenesis	1	0.0552614	0.369	0.5	Biological Process	GO:0060993	kidney morphogenesis	0.0552614	0.228915	1	0	1	2
GO:0071422 succinate transmembrane transport	1	0.0552614	0.369	0.5	Biological Process	GO:0071422	succinate transmembrane transport	0.0552614	0.228915	1	0	1	2
GO:0071447 cellular response to hydroperoxide	1	0.0552614	0.369	0.5	Biological Process	GO:0071447	cellular response to hydroperoxide	0.0552614	0.228915	1	0	1	2
GO:0071629 cytoplasm-associated proteasomal ubiquitin-dependent protein catabolic process	1	0.0552614	0.369	0.5	Biological Process	GO:0071629	cytoplasm-associated proteasomal ubiquitin-dependent protein catabolic process	0.0552614	0.228915	1	0	1	2
GO:0071908 determination of intestine left/right asymmetry	1	0.0552614	0.369	0.5	Biological Process	GO:0071908	determination of intestine left/right asymmetry	0.0552614	0.228915	1	0	1	2
GO:0071909 determination of stomach left/right asymmetry	1	0.0552614	0.369	0.5	Biological Process	GO:0071909	determination of stomach left/right asymmetry	0.0552614	0.228915	1	0	1	2
GO:0072189 ureter development	1	0.0552614	0.369	0.5	Biological Process	GO:0072189	ureter development	0.0552614	0.228915	1	0	1	2
GO:0072489 methylammonium transmembrane transport	1	0.0552614	0.369	0.5	Biological Process	GO:0072489	methylammonium transmembrane transport	0.0552614	0.228915	1	0	1	2
GO:0080169 cellular response to boron-containing substance deprivation	1	0.0552614	0.369	0.5	Biological Process	GO:0080169	cellular response to boron-containing substance deprivation	0.0552614	0.228915	1	0	1	2
GO:0090177 establishment of planar polarity involved in neural tube closure	1	0.0552614	0.369	0.5	Biological Process	GO:0090177	establishment of planar polarity involved in neural tube closure	0.0552614	0.228915	1	0	1	2
GO:0090178 regulation of establishment of planar polarity involved in neural tube closure	1	0.0552614	0.369	0.5	Biological Process	GO:0090178	regulation of establishment of planar polarity involved in neural tube closure	0.0552614	0.228915	1	0	1	2
GO:0090179 planar cell polarity pathway involved in neural tube closure	1	0.0552614	0.369	0.5	Biological Process	GO:0090179	planar cell polarity pathway involved in neural tube closure	0.0552614	0.228915	1	0	1	2
GO:0090357 regulation of tryptophan metabolic process	1	0.0552614	0.369	0.5	Biological Process	GO:0090357	regulation of tryptophan metabolic process	0.0552614	0.228915	1	0	1	2
GO:0090398 cellular senescence	1	0.0552614	0.369	0.5	Biological Process	GO:0090398	cellular senescence	0.0552614	0.228915	1	0	1	2
GO:0090603 sieve element differentiation	1	0.0552614	0.369	0.5	Biological Process	GO:0090603	sieve element differentiation	0.0552614	0.228915	1	0	1	2
GO:0097438 exit from dormancy	1	0.0552614	0.369	0.5	Biological Process	GO:0097438	exit from dormancy	0.0552614	0.228915	0	1	1	2
GO:0099601 regulation of neurotransmitter receptor activity	1	0.0552614	0.369	0.5	Biological Process	GO:0099601	regulation of neurotransmitter receptor activity	0.0552614	0.228915	1	0	1	2
GO:1900377 negative regulation of secondary metabolite biosynthetic process	1	0.0552614	0.369	0.5	Biological Process	GO:1900377	negative regulation of secondary metabolite biosynthetic process	0.0552614	0.228915	0	1	1	2
GO:1900449 regulation of glutamate receptor signaling pathway	1	0.0552614	0.369	0.5	Biological Process	GO:1900449	regulation of glutamate receptor signaling pathway	0.0552614	0.228915	1	0	1	2
GO:1902041 regulation of extrinsic apoptotic signaling pathway via death domain receptors	1	0.0552614	0.369	0.5	Biological Process	GO:1902041	regulation of extrinsic apoptotic signaling pathway via death domain receptors	0.0552614	0.228915	1	0	1	2
GO:1902042 negative regulation of extrinsic apoptotic signaling pathway via death domain receptors	1	0.0552614	0.369	0.5	Biological Process	GO:1902042	negative regulation of extrinsic apoptotic signaling pathway via death domain receptors	0.0552614	0.228915	1	0	1	2
GO:1902356 oxaloacetate(2-) transmembrane transport	1	0.0552614	0.369	0.5	Biological Process	GO:1902356	oxaloacetate(2-) transmembrane transport	0.0552614	0.228915	1	0	1	2
GO:1903085 regulation of sinapate ester biosynthetic process	1	0.0552614	0.369	0.5	Biological Process	GO:1903085	regulation of sinapate ester biosynthetic process	0.0552614	0.228915	0	1	1	2
GO:1903086 negative regulation of sinapate ester biosynthetic process	1	0.0552614	0.369	0.5	Biological Process	GO:1903086	negative regulation of sinapate ester biosynthetic process	0.0552614	0.228915	0	1	1	2
GO:2000167 regulation of planar cell polarity pathway involved in neural tube closure	1	0.0552614	0.369	0.5	Biological Process	GO:2000167	regulation of planar cell polarity pathway involved in neural tube closure	0.0552614	0.228915	1	0	1	2
GO:2000310 regulation of N-methyl-D-aspartate selective glutamate receptor activity	1	0.0552614	0.369	0.5	Biological Process	GO:2000310	regulation of N-methyl-D-aspartate selective glutamate receptor activity	0.0552614	0.228915	1	0	1	2
GO:0045088 regulation of innate immune response	7	0.0553692	2.583	0.057	Biological Process	GO:0045088	regulation of innate immune response	0.0553692	0.228915	6	1	7	122
GO:0008194 UDP-glycosyltransferase activity	10	0.015154	4.348	0.061	Molecular Function	GO:0008194	UDP-glycosyltransferase activity	0.015154	0.230845	9	1	10	165
GO:0042803 protein homodimerization activity	10	0.015751	4.348	0.06	Molecular Function	GO:0042803	protein homodimerization activity	0.015751	0.2322	8	2	10	166
GO:0009611 response to wounding	12	0.0563938	4.428	0.047	Biological Process	GO:0009611	response to wounding	0.0563938	0.232655	8	4	12	256
GO:0005992 trehalose biosynthetic process	2	0.057038	0.738	0.143	Biological Process	GO:0005992	trehalose biosynthetic process	0.057038	0.233326	1	1	2	14
GO:0006903 vesicle targeting	2	0.057038	0.738	0.143	Biological Process	GO:0006903	vesicle targeting	0.057038	0.233326	1	1	2	14
GO:0015743 malate transport	2	0.057038	0.738	0.143	Biological Process	GO:0015743	malate transport	0.057038	0.233326	2	0	2	14
GO:0071423 malate transmembrane transport	2	0.057038	0.738	0.143	Biological Process	GO:0071423	malate transmembrane transport	0.057038	0.233326	2	0	2	14
GO:1901568 fatty acid derivative metabolic process	4	0.0572386	1.476	0.077	Biological Process	GO:1901568	fatty acid derivative metabolic process	0.0572386	0.233654	3	1	4	52
GO:0030003 cellular cation homeostasis	7	0.0573749	2.583	0.057	Biological Process	GO:0030003	cellular cation homeostasis	0.0573749	0.233718	6	1	7	123
GO:1900140 regulation of seedling development	6	0.0592104	2.214	0.061	Biological Process	GO:1900140	regulation of seedling development	0.0592104	0.24069	5	1	6	99
GO:0044282 small molecule catabolic process	8	0.0599605	2.952	0.053	Biological Process	GO:0044282	small molecule catabolic process	0.0599605	0.243229	7	1	8	150
GO:0044106 cellular amine metabolic process	4	0.0606072	1.476	0.075	Biological Process	GO:0044106	cellular amine metabolic process	0.0606072	0.245339	2	2	4	53
GO:0012505 endomembrane system	48	0.0462621	18.972	0.033	Cellular Component	GO:0012505	endomembrane system	0.0462621	0.252566	34	14	48	1434
GO:1990267 response to transition metal nanoparticle	8	0.0637897	2.952	0.053	Biological Process	GO:1990267	response to transition metal nanoparticle	0.0637897	0.257684	6	2	8	152
GO:0009072 aromatic amino acid family metabolic process	4	0.0640789	1.476	0.074	Biological Process	GO:0009072	aromatic amino acid family metabolic process	0.0640789	0.258314	3	1	4	54
GO:0046482 para-aminobenzoic acid metabolic process	2	0.0646266	0.738	0.133	Biological Process	GO:0046482	para-aminobenzoic acid metabolic process	0.0646266	0.258907	2	0	2	15
GO:0048572 short-day photoperiodism	2	0.0646266	0.738	0.133	Biological Process	GO:0048572	short-day photoperiodism	0.0646266	0.258907	2	0	2	15
GO:0048575 short-day photoperiodism, flowering	2	0.0646266	0.738	0.133	Biological Process	GO:0048575	short-day photoperiodism, flowering	0.0646266	0.258907	2	0	2	15
GO:0010333 terpene synthase activity	2	0.0187662	0.87	0.25	Molecular Function	GO:0010333	terpene synthase activity	0.0187662	0.259883	2	0	2	8
GO:0016872 intramolecular lyase activity	2	0.0187662	0.87	0.25	Molecular Function	GO:0016872	intramolecular lyase activity	0.0187662	0.259883	1	1	2	8
GO:0016830 carbon-carbon lyase activity	5	0.0194787	2.174	0.088	Molecular Function	GO:0016830	carbon-carbon lyase activity	0.0194787	0.260845	4	1	5	57
GO:0080019 fatty-acyl-CoA reductase (alcohol-forming) activity	2	0.0236968	0.87	0.222	Molecular Function	GO:0080019	fatty-acyl-CoA reductase (alcohol-forming) activity	0.0236968	0.260845	1	1	2	9
GO:0004126 cytidine deaminase activity	1	0.0273973	0.435	1	Molecular Function	GO:0004126	cytidine deaminase activity	0.0273973	0.260845	1	0	1	1
GO:0010341 gibberellin carboxyl-O-methyltransferase activity	1	0.0273973	0.435	1	Molecular Function	GO:0010341	gibberellin carboxyl-O-methyltransferase activity	0.0273973	0.260845	1	0	1	1
GO:0015117 thiosulfate transmembrane transporter activity	1	0.0273973	0.435	1	Molecular Function	GO:0015117	thiosulfate transmembrane transporter activity	0.0273973	0.260845	1	0	1	1
GO:0033759 flavone synthase activity	1	0.0273973	0.435	1	Molecular Function	GO:0033759	flavone synthase activity	0.0273973	0.260845	1	0	1	1
GO:0033907 beta-D-fucosidase activity	1	0.0273973	0.435	1	Molecular Function	GO:0033907	beta-D-fucosidase activity	0.0273973	0.260845	1	0	1	1
GO:0034785 salicylate 5-hydroxylase activity	1	0.0273973	0.435	1	Molecular Function	GO:0034785	salicylate 5-hydroxylase activity	0.0273973	0.260845	1	0	1	1
GO:0035885 exochitinase activity	1	0.0273973	0.435	1	Molecular Function	GO:0035885	exochitinase activity	0.0273973	0.260845	1	0	1	1
GO:0042284 sphingolipid delta-4 desaturase activity	1	0.0273973	0.435	1	Molecular Function	GO:0042284	sphingolipid delta-4 desaturase activity	0.0273973	0.260845	1	0	1	1
GO:0045430 chalcone isomerase activity	1	0.0273973	0.435	1	Molecular Function	GO:0045430	chalcone isomerase activity	0.0273973	0.260845	0	1	1	1
GO:0047844 deoxycytidine deaminase activity	1	0.0273973	0.435	1	Molecular Function	GO:0047844	deoxycytidine deaminase activity	0.0273973	0.260845	1	0	1	1
GO:0048030 disaccharide binding	1	0.0273973	0.435	1	Molecular Function	GO:0048030	disaccharide binding	0.0273973	0.260845	0	1	1	1
GO:0050183 phosphatidylcholine 12-monooxygenase activity	1	0.0273973	0.435	1	Molecular Function	GO:0050183	phosphatidylcholine 12-monooxygenase activity	0.0273973	0.260845	1	0	1	1
GO:0052667 phosphomethylethanolamine N-methyltransferase activity	1	0.0273973	0.435	1	Molecular Function	GO:0052667	phosphomethylethanolamine N-methyltransferase activity	0.0273973	0.260845	0	1	1	1
GO:0000910 cytokinesis	6	0.0664979	2.214	0.059	Biological Process	GO:0000910	cytokinesis	0.0664979	0.265855	4	2	6	102
GO:0015116 sulfate transmembrane transporter activity	2	0.029093	0.87	0.2	Molecular Function	GO:0015116	sulfate transmembrane transporter activity	0.029093	0.26591	2	0	2	10
GO:0016160 amylase activity	2	0.029093	0.87	0.2	Molecular Function	GO:0016160	amylase activity	0.029093	0.26591	2	0	2	10
GO:0051607 defense response to virus	4	0.0676528	1.476	0.073	Biological Process	GO:0051607	defense response to virus	0.0676528	0.269915	4	0	4	55
GO:0000935 barrier septum	1	0.0521505	0.395	0.5	Cellular Component	GO:0000935	barrier septum	0.0521505	0.270113	1	0	1	2
GO:0030428 cell septum	1	0.0521505	0.395	0.5	Cellular Component	GO:0030428	cell septum	0.0521505	0.270113	1	0	1	2
GO:0009698 phenylpropanoid metabolic process	7	0.0680734	2.583	0.055	Biological Process	GO:0009698	phenylpropanoid metabolic process	0.0680734	0.271036	5	2	7	128
GO:0046165 alcohol biosynthetic process	6	0.0690386	2.214	0.058	Biological Process	GO:0046165	alcohol biosynthetic process	0.0690386	0.274315	3	3	6	103
GO:0003008 system process	4	0.0713278	1.476	0.071	Biological Process	GO:0003008	system process	0.0713278	0.282832	4	0	4	56
GO:0015740 C4-dicarboxylate transport	2	0.0725308	0.738	0.125	Biological Process	GO:0015740	C4-dicarboxylate transport	0.0725308	0.285848	2	0	2	16
GO:0050826 response to freezing	2	0.0725308	0.738	0.125	Biological Process	GO:0050826	response to freezing	0.0725308	0.285848	1	1	2	16
GO:2000762 regulation of phenylpropanoid metabolic process	2	0.0725308	0.738	0.125	Biological Process	GO:2000762	regulation of phenylpropanoid metabolic process	0.0725308	0.285848	1	1	2	16
GO:0009826 unidimensional cell growth	11	0.0730068	4.059	0.046	Biological Process	GO:0009826	unidimensional cell growth	0.0730068	0.28714	7	4	11	239
GO:0033037 polysaccharide localization	3	0.0738183	1.107	0.086	Biological Process	GO:0033037	polysaccharide localization	0.0738183	0.287649	3	0	3	35
GO:0045488 pectin metabolic process	3	0.0738183	1.107	0.086	Biological Process	GO:0045488	pectin metabolic process	0.0738183	0.287649	2	1	3	35
GO:0052545 callose localization	3	0.0738183	1.107	0.086	Biological Process	GO:0052545	callose localization	0.0738183	0.287649	3	0	3	35
GO:0006873 cellular ion homeostasis	7	0.0750312	2.583	0.053	Biological Process	GO:0006873	cellular ion homeostasis	0.0750312	0.287649	6	1	7	131
GO:0031669 cellular response to nutrient levels	9	0.0779219	3.321	0.048	Biological Process	GO:0031669	cellular response to nutrient levels	0.0779219	0.287649	6	3	9	186
GO:0080050 regulation of seed development	3	0.0789322	1.107	0.083	Biological Process	GO:0080050	regulation of seed development	0.0789322	0.287649	2	1	3	36
GO:0044283 small molecule biosynthetic process	21	0.0795646	7.749	0.039	Biological Process	GO:0044283	small molecule biosynthetic process	0.0795646	0.287649	15	6	21	540
GO:0010039 response to iron ion	5	0.0798092	1.845	0.061	Biological Process	GO:0010039	response to iron ion	0.0798092	0.287649	3	2	5	82
GO:0045089 positive regulation of innate immune response	5	0.0798092	1.845	0.061	Biological Process	GO:0045089	positive regulation of innate immune response	0.0798092	0.287649	5	0	5	82
GO:0046351 disaccharide biosynthetic process	2	0.0807271	0.738	0.118	Biological Process	GO:0046351	disaccharide biosynthetic process	0.0807271	0.287649	1	1	2	17
GO:0000746 conjugation	1	0.0817403	0.369	0.333	Biological Process	GO:0000746	conjugation	0.0817403	0.287649	1	0	1	3
GO:0000747 conjugation with cellular fusion	1	0.0817403	0.369	0.333	Biological Process	GO:0000747	conjugation with cellular fusion	0.0817403	0.287649	1	0	1	3
GO:0001838 embryonic epithelial tube formation	1	0.0817403	0.369	0.333	Biological Process	GO:0001838	embryonic epithelial tube formation	0.0817403	0.287649	1	0	1	3
GO:0001841 neural tube formation	1	0.0817403	0.369	0.333	Biological Process	GO:0001841	neural tube formation	0.0817403	0.287649	1	0	1	3
GO:0001894 tissue homeostasis	1	0.0817403	0.369	0.333	Biological Process	GO:0001894	tissue homeostasis	0.0817403	0.287649	1	0	1	3
GO:0002215 defense response to nematode	1	0.0817403	0.369	0.333	Biological Process	GO:0002215	defense response to nematode	0.0817403	0.287649	1	0	1	3
GO:0002538 arachidonic acid metabolite production involved in inflammatory response	1	0.0817403	0.369	0.333	Biological Process	GO:0002538	arachidonic acid metabolite production involved in inflammatory response	0.0817403	0.287649	1	0	1	3
GO:0002539 prostaglandin production involved in inflammatory response	1	0.0817403	0.369	0.333	Biological Process	GO:0002539	prostaglandin production involved in inflammatory response	0.0817403	0.287649	1	0	1	3
GO:0003351 epithelial cilium movement	1	0.0817403	0.369	0.333	Biological Process	GO:0003351	epithelial cilium movement	0.0817403	0.287649	1	0	1	3
GO:0006030 chitin metabolic process	1	0.0817403	0.369	0.333	Biological Process	GO:0006030	chitin metabolic process	0.0817403	0.287649	1	0	1	3
GO:0006032 chitin catabolic process	1	0.0817403	0.369	0.333	Biological Process	GO:0006032	chitin catabolic process	0.0817403	0.287649	1	0	1	3
GO:0006110 regulation of glycolytic process	1	0.0817403	0.369	0.333	Biological Process	GO:0006110	regulation of glycolytic process	0.0817403	0.287649	1	0	1	3
GO:0006308 DNA catabolic process	1	0.0817403	0.369	0.333	Biological Process	GO:0006308	DNA catabolic process	0.0817403	0.287649	1	0	1	3
GO:0006649 phospholipid transfer to membrane	1	0.0817403	0.369	0.333	Biological Process	GO:0006649	phospholipid transfer to membrane	0.0817403	0.287649	0	1	1	3
GO:0006658 phosphatidylserine metabolic process	1	0.0817403	0.369	0.333	Biological Process	GO:0006658	phosphatidylserine metabolic process	0.0817403	0.287649	1	0	1	3
GO:0006659 phosphatidylserine biosynthetic process	1	0.0817403	0.369	0.333	Biological Process	GO:0006659	phosphatidylserine biosynthetic process	0.0817403	0.287649	1	0	1	3
GO:0010289 homogalacturonan biosynthetic process	1	0.0817403	0.369	0.333	Biological Process	GO:0010289	homogalacturonan biosynthetic process	0.0817403	0.287649	1	0	1	3
GO:0010430 fatty acid omega-oxidation	1	0.0817403	0.369	0.333	Biological Process	GO:0010430	fatty acid omega-oxidation	0.0817403	0.287649	1	0	1	3
GO:0015688 iron chelate transport	1	0.0817403	0.369	0.333	Biological Process	GO:0015688	iron chelate transport	0.0817403	0.287649	1	0	1	3
GO:0015712 hexose phosphate transport	1	0.0817403	0.369	0.333	Biological Process	GO:0015712	hexose phosphate transport	0.0817403	0.287649	1	0	1	3
GO:0015760 glucose-6-phosphate transport	1	0.0817403	0.369	0.333	Biological Process	GO:0015760	glucose-6-phosphate transport	0.0817403	0.287649	1	0	1	3
GO:0018871 1-aminocyclopropane-1-carboxylate metabolic process	1	0.0817403	0.369	0.333	Biological Process	GO:0018871	1-aminocyclopropane-1-carboxylate metabolic process	0.0817403	0.287649	1	0	1	3
GO:0019367 fatty acid elongation, saturated fatty acid	1	0.0817403	0.369	0.333	Biological Process	GO:0019367	fatty acid elongation, saturated fatty acid	0.0817403	0.287649	0	1	1	3
GO:0019368 fatty acid elongation, unsaturated fatty acid	1	0.0817403	0.369	0.333	Biological Process	GO:0019368	fatty acid elongation, unsaturated fatty acid	0.0817403	0.287649	0	1	1	3
GO:0030811 regulation of nucleotide catabolic process	1	0.0817403	0.369	0.333	Biological Process	GO:0030811	regulation of nucleotide catabolic process	0.0817403	0.287649	1	0	1	3
GO:0031016 pancreas development	1	0.0817403	0.369	0.333	Biological Process	GO:0031016	pancreas development	0.0817403	0.287649	1	0	1	3
GO:0034625 fatty acid elongation, monounsaturated fatty acid	1	0.0817403	0.369	0.333	Biological Process	GO:0034625	fatty acid elongation, monounsaturated fatty acid	0.0817403	0.287649	0	1	1	3
GO:0034626 fatty acid elongation, polyunsaturated fatty acid	1	0.0817403	0.369	0.333	Biological Process	GO:0034626	fatty acid elongation, polyunsaturated fatty acid	0.0817403	0.287649	0	1	1	3
GO:0035469 determination of pancreatic left/right asymmetry	1	0.0817403	0.369	0.333	Biological Process	GO:0035469	determination of pancreatic left/right asymmetry	0.0817403	0.287649	1	0	1	3
GO:0042218 1-aminocyclopropane-1-carboxylate biosynthetic process	1	0.0817403	0.369	0.333	Biological Process	GO:0042218	1-aminocyclopropane-1-carboxylate biosynthetic process	0.0817403	0.287649	1	0	1	3
GO:0042754 negative regulation of circadian rhythm	1	0.0817403	0.369	0.333	Biological Process	GO:0042754	negative regulation of circadian rhythm	0.0817403	0.287649	1	0	1	3
GO:0043470 regulation of carbohydrate catabolic process	1	0.0817403	0.369	0.333	Biological Process	GO:0043470	regulation of carbohydrate catabolic process	0.0817403	0.287649	1	0	1	3
GO:0043471 regulation of cellular carbohydrate catabolic process	1	0.0817403	0.369	0.333	Biological Process	GO:0043471	regulation of cellular carbohydrate catabolic process	0.0817403	0.287649	1	0	1	3
GO:0043937 regulation of sporulation	1	0.0817403	0.369	0.333	Biological Process	GO:0043937	regulation of sporulation	0.0817403	0.287649	1	0	1	3
GO:0045777 positive regulation of blood pressure	1	0.0817403	0.369	0.333	Biological Process	GO:0045777	positive regulation of blood pressure	0.0817403	0.287649	1	0	1	3
GO:0046133 pyrimidine ribonucleoside catabolic process	1	0.0817403	0.369	0.333	Biological Process	GO:0046133	pyrimidine ribonucleoside catabolic process	0.0817403	0.287649	1	0	1	3
GO:0046135 pyrimidine nucleoside catabolic process	1	0.0817403	0.369	0.333	Biological Process	GO:0046135	pyrimidine nucleoside catabolic process	0.0817403	0.287649	1	0	1	3
GO:0046348 amino sugar catabolic process	1	0.0817403	0.369	0.333	Biological Process	GO:0046348	amino sugar catabolic process	0.0817403	0.287649	1	0	1	3
GO:0060026 convergent extension	1	0.0817403	0.369	0.333	Biological Process	GO:0060026	convergent extension	0.0817403	0.287649	1	0	1	3
GO:0060027 convergent extension involved in gastrulation	1	0.0817403	0.369	0.333	Biological Process	GO:0060027	convergent extension involved in gastrulation	0.0817403	0.287649	1	0	1	3
GO:0060287 epithelial cilium movement involved in determination of left/right asymmetry	1	0.0817403	0.369	0.333	Biological Process	GO:0060287	epithelial cilium movement involved in determination of left/right asymmetry	0.0817403	0.287649	1	0	1	3
GO:0071907 determination of digestive tract left/right asymmetry	1	0.0817403	0.369	0.333	Biological Process	GO:0071907	determination of digestive tract left/right asymmetry	0.0817403	0.287649	1	0	1	3
GO:0071910 determination of liver left/right asymmetry	1	0.0817403	0.369	0.333	Biological Process	GO:0071910	determination of liver left/right asymmetry	0.0817403	0.287649	1	0	1	3
GO:0072175 epithelial tube formation	1	0.0817403	0.369	0.333	Biological Process	GO:0072175	epithelial tube formation	0.0817403	0.287649	1	0	1	3
GO:1901072 glucosamine-containing compound catabolic process	1	0.0817403	0.369	0.333	Biological Process	GO:1901072	glucosamine-containing compound catabolic process	0.0817403	0.287649	1	0	1	3
GO:1901672 positive regulation of systemic acquired resistance	1	0.0817403	0.369	0.333	Biological Process	GO:1901672	positive regulation of systemic acquired resistance	0.0817403	0.287649	1	0	1	3
GO:1901678 iron coordination entity transport	1	0.0817403	0.369	0.333	Biological Process	GO:1901678	iron coordination entity transport	0.0817403	0.287649	1	0	1	3
GO:2001169 regulation of ATP biosynthetic process	1	0.0817403	0.369	0.333	Biological Process	GO:2001169	regulation of ATP biosynthetic process	0.0817403	0.287649	1	0	1	3
GO:0035690 cellular response to drug	7	0.0823931	2.583	0.052	Biological Process	GO:0035690	cellular response to drug	0.0823931	0.289421	4	3	7	134
GO:0031349 positive regulation of defense response	6	0.0825746	2.214	0.056	Biological Process	GO:0031349	positive regulation of defense response	0.0825746	0.289534	6	0	6	108
GO:0050821 protein stabilization	3	0.0841963	1.107	0.081	Biological Process	GO:0050821	protein stabilization	0.0841963	0.294156	3	0	3	37
GO:0070972 protein localization to endoplasmic reticulum	3	0.0841963	1.107	0.081	Biological Process	GO:0070972	protein localization to endoplasmic reticulum	0.0841963	0.294156	3	0	3	37
GO:0009267 cellular response to starvation	8	0.0851842	2.952	0.049	Biological Process	GO:0009267	cellular response to starvation	0.0851842	0.297072	5	3	8	162
GO:0042542 response to hydrogen peroxide	5	0.0864341	1.845	0.06	Biological Process	GO:0042542	response to hydrogen peroxide	0.0864341	0.30089	5	0	5	84
GO:1901701 cellular response to oxygen-containing compound	24	0.0866141	8.856	0.038	Biological Process	GO:1901701	cellular response to oxygen-containing compound	0.0866141	0.300976	15	9	24	639
GO:0048367 shoot system development	27	0.0885071	9.963	0.037	Biological Process	GO:0048367	shoot system development	0.0885071	0.307004	19	8	27	735
GO:0006995 cellular response to nitrogen starvation	2	0.0891929	0.738	0.111	Biological Process	GO:0006995	cellular response to nitrogen starvation	0.0891929	0.30883	1	1	2	18
GO:0010393 galacturonan metabolic process	3	0.0896065	1.107	0.079	Biological Process	GO:0010393	galacturonan metabolic process	0.0896065	0.309158	2	1	3	38
GO:0043455 regulation of secondary metabolic process	3	0.0896065	1.107	0.079	Biological Process	GO:0043455	regulation of secondary metabolic process	0.0896065	0.309158	2	1	3	38
GO:0048582 positive regulation of post-embryonic development	5	0.0898517	1.845	0.059	Biological Process	GO:0048582	positive regulation of post-embryonic development	0.0898517	0.309454	4	1	5	85
GO:0009642 response to light intensity	7	0.0901573	2.583	0.051	Biological Process	GO:0009642	response to light intensity	0.0901573	0.309956	6	1	7	137
GO:0051117 ATPase binding	3	0.0401806	1.304	0.107	Molecular Function	GO:0051117	ATPase binding	0.0401806	0.311131	3	0	3	28
GO:0035250 UDP-galactosyltransferase activity	2	0.0411673	0.87	0.167	Molecular Function	GO:0035250	UDP-galactosyltransferase activity	0.0411673	0.311131	1	1	2	12
GO:0003824 catalytic activity	150	0.041924	65.217	0.03	Molecular Function	GO:0003824	catalytic activity	0.041924	0.311131	124	26	150	4996
GO:0004620 phospholipase activity	4	0.0445194	1.739	0.082	Molecular Function	GO:0004620	phospholipase activity	0.0445194	0.311131	3	1	4	49
GO:0030246 carbohydrate binding	5	0.0446841	2.174	0.07	Molecular Function	GO:0030246	carbohydrate binding	0.0446841	0.311131	4	1	5	71
GO:0008519 ammonium transmembrane transporter activity	2	0.047791	0.87	0.154	Molecular Function	GO:0008519	ammonium transmembrane transporter activity	0.047791	0.311131	2	0	2	13
GO:0016838 carbon-oxygen lyase activity, acting on phosphates	2	0.047791	0.87	0.154	Molecular Function	GO:0016838	carbon-oxygen lyase activity, acting on phosphates	0.047791	0.311131	2	0	2	13
GO:0052639 salicylic acid glucosyltransferase (ester-forming) activity	2	0.047791	0.87	0.154	Molecular Function	GO:0052639	salicylic acid glucosyltransferase (ester-forming) activity	0.047791	0.311131	2	0	2	13
GO:0052640 salicylic acid glucosyltransferase (glucoside-forming) activity	2	0.047791	0.87	0.154	Molecular Function	GO:0052640	salicylic acid glucosyltransferase (glucoside-forming) activity	0.047791	0.311131	2	0	2	13
GO:0052641 benzoic acid glucosyltransferase activity	2	0.047791	0.87	0.154	Molecular Function	GO:0052641	benzoic acid glucosyltransferase activity	0.047791	0.311131	2	0	2	13
GO:0080002 UDP-glucose:4-aminobenzoate acylglucosyltransferase activity	2	0.047791	0.87	0.154	Molecular Function	GO:0080002	UDP-glucose:4-aminobenzoate acylglucosyltransferase activity	0.047791	0.311131	2	0	2	13
GO:0052689 carboxylic ester hydrolase activity	7	0.049998	3.043	0.057	Molecular Function	GO:0052689	carboxylic ester hydrolase activity	0.049998	0.311131	7	0	7	122
GO:0004420 hydroxymethylglutaryl-CoA reductase (NADPH) activity	1	0.0540471	0.435	0.5	Molecular Function	GO:0004420	hydroxymethylglutaryl-CoA reductase (NADPH) activity	0.0540471	0.311131	1	0	1	2
GO:0004792 thiosulfate sulfurtransferase activity	1	0.0540471	0.435	0.5	Molecular Function	GO:0004792	thiosulfate sulfurtransferase activity	0.0540471	0.311131	1	0	1	2
GO:0004816 asparagine-tRNA ligase activity	1	0.0540471	0.435	0.5	Molecular Function	GO:0004816	asparagine-tRNA ligase activity	0.0540471	0.311131	1	0	1	2
GO:0005275 amine transmembrane transporter activity	1	0.0540471	0.435	0.5	Molecular Function	GO:0005275	amine transmembrane transporter activity	0.0540471	0.311131	1	0	1	2
GO:0008843 endochitinase activity	1	0.0540471	0.435	0.5	Molecular Function	GO:0008843	endochitinase activity	0.0540471	0.311131	1	0	1	2
GO:0015131 oxaloacetate transmembrane transporter activity	1	0.0540471	0.435	0.5	Molecular Function	GO:0015131	oxaloacetate transmembrane transporter activity	0.0540471	0.311131	1	0	1	2
GO:0015141 succinate transmembrane transporter activity	1	0.0540471	0.435	0.5	Molecular Function	GO:0015141	succinate transmembrane transporter activity	0.0540471	0.311131	1	0	1	2
GO:0015200 methylammonium transmembrane transporter activity	1	0.0540471	0.435	0.5	Molecular Function	GO:0015200	methylammonium transmembrane transporter activity	0.0540471	0.311131	1	0	1	2
GO:0016231 beta-N-acetylglucosaminidase activity	1	0.0540471	0.435	0.5	Molecular Function	GO:0016231	beta-N-acetylglucosaminidase activity	0.0540471	0.311131	1	0	1	2
GO:0016837 carbon-oxygen lyase activity, acting on polysaccharides	1	0.0540471	0.435	0.5	Molecular Function	GO:0016837	carbon-oxygen lyase activity, acting on polysaccharides	0.0540471	0.311131	1	0	1	2
GO:0017077 oxidative phosphorylation uncoupler activity	1	0.0540471	0.435	0.5	Molecular Function	GO:0017077	oxidative phosphorylation uncoupler activity	0.0540471	0.311131	1	0	1	2
GO:0030570 pectate lyase activity	1	0.0540471	0.435	0.5	Molecular Function	GO:0030570	pectate lyase activity	0.0540471	0.311131	1	0	1	2
GO:0030761 8-hydroxyquercitin 8-O-methyltransferase activity	1	0.0540471	0.435	0.5	Molecular Function	GO:0030761	8-hydroxyquercitin 8-O-methyltransferase activity	0.0540471	0.311131	1	0	1	2
GO:0033925 mannosyl-glycoprotein endo-beta-N-acetylglucosaminidase activity	1	0.0540471	0.435	0.5	Molecular Function	GO:0033925	mannosyl-glycoprotein endo-beta-N-acetylglucosaminidase activity	0.0540471	0.311131	1	0	1	2
GO:0047251 thiohydroximate beta-D-glucosyltransferase activity	1	0.0540471	0.435	0.5	Molecular Function	GO:0047251	thiohydroximate beta-D-glucosyltransferase activity	0.0540471	0.311131	1	0	1	2
GO:0070492 oligosaccharide binding	1	0.0540471	0.435	0.5	Molecular Function	GO:0070492	oligosaccharide binding	0.0540471	0.311131	0	1	1	2
GO:0080083 beta-gentiobiose beta-glucosidase activity	1	0.0540471	0.435	0.5	Molecular Function	GO:0080083	beta-gentiobiose beta-glucosidase activity	0.0540471	0.311131	1	0	1	2
GO:0015140 malate transmembrane transporter activity	2	0.0547716	0.87	0.143	Molecular Function	GO:0015140	malate transmembrane transporter activity	0.0547716	0.311131	2	0	2	14
GO:0046983 protein dimerization activity	10	0.0551457	4.348	0.049	Molecular Function	GO:0046983	protein dimerization activity	0.0551457	0.311131	8	2	10	205
GO:0006066 alcohol metabolic process	8	0.0923348	2.952	0.048	Biological Process	GO:0006066	alcohol metabolic process	0.0923348	0.31688	5	3	8	165
GO:0048827 phyllome development	18	0.0937462	6.642	0.039	Biological Process	GO:0048827	phyllome development	0.0937462	0.321155	14	4	18	459
GO:1901659 glycosyl compound biosynthetic process	6	0.0943922	2.214	0.054	Biological Process	GO:1901659	glycosyl compound biosynthetic process	0.0943922	0.322798	6	0	6	112
GO:0019722 calcium-mediated signaling	4	0.0954398	1.476	0.065	Biological Process	GO:0019722	calcium-mediated signaling	0.0954398	0.325806	3	1	4	62
GO:0009812 flavonoid metabolic process	5	0.0968939	1.845	0.057	Biological Process	GO:0009812	flavonoid metabolic process	0.0968939	0.328251	4	1	5	87
GO:0044242 cellular lipid catabolic process	5	0.0968939	1.845	0.057	Biological Process	GO:0044242	cellular lipid catabolic process	0.0968939	0.328251	3	2	5	87
GO:0050778 positive regulation of immune response	6	0.0974818	2.214	0.053	Biological Process	GO:0050778	positive regulation of immune response	0.0974818	0.328251	6	0	6	113
GO:0005983 starch catabolic process	2	0.0979069	0.738	0.105	Biological Process	GO:0005983	starch catabolic process	0.0979069	0.328251	2	0	2	19
GO:0005991 trehalose metabolic process	2	0.0979069	0.738	0.105	Biological Process	GO:0005991	trehalose metabolic process	0.0979069	0.328251	1	1	2	19
GO:0006835 dicarboxylic acid transport	2	0.0979069	0.738	0.105	Biological Process	GO:0006835	dicarboxylic acid transport	0.0979069	0.328251	2	0	2	19
GO:0009862 systemic acquired resistance, salicylic acid mediated signaling pathway	2	0.0979069	0.738	0.105	Biological Process	GO:0009862	systemic acquired resistance, salicylic acid mediated signaling pathway	0.0979069	0.328251	2	0	2	19
GO:0010315 auxin efflux	2	0.0979069	0.738	0.105	Biological Process	GO:0010315	auxin efflux	0.0979069	0.328251	2	0	2	19
GO:0051090 regulation of sequence-specific DNA binding transcription factor activity	2	0.0979069	0.738	0.105	Biological Process	GO:0051090	regulation of sequence-specific DNA binding transcription factor activity	0.0979069	0.328251	2	0	2	19
GO:0097502 mannosylation	2	0.0979069	0.738	0.105	Biological Process	GO:0097502	mannosylation	0.0979069	0.328251	1	1	2	19
GO:0031668 cellular response to extracellular stimulus	10	0.0987604	3.69	0.045	Biological Process	GO:0031668	cellular response to extracellular stimulus	0.0987604	0.328251	7	3	10	224
GO:0099402 plant organ development	31	0.0987954	11.439	0.036	Biological Process	GO:0099402	plant organ development	0.0987954	0.328251	23	8	31	872
GO:0032970 regulation of actin filament-based process	4	0.0997896	1.476	0.063	Biological Process	GO:0032970	regulation of actin filament-based process	0.0997896	0.328251	4	0	4	63
GO:0005984 disaccharide metabolic process	3	0.100847	1.107	0.075	Biological Process	GO:0005984	disaccharide metabolic process	0.100847	0.328251	2	1	3	40
GO:0010193 response to ozone	3	0.100847	1.107	0.075	Biological Process	GO:0010193	response to ozone	0.100847	0.328251	3	0	3	40
GO:0044710 single-organism metabolic process	94	0.101804	34.686	0.031	Biological Process	GO:0044710	single-organism metabolic process	0.101804	0.328251	74	20	94	2995
GO:0015718 monocarboxylic acid transport	3	0.106669	1.107	0.073	Biological Process	GO:0015718	monocarboxylic acid transport	0.106669	0.328251	2	1	3	41
GO:0031647 regulation of protein stability	3	0.106669	1.107	0.073	Biological Process	GO:0031647	regulation of protein stability	0.106669	0.328251	3	0	3	41
GO:1901421 positive regulation of response to alcohol	3	0.106669	1.107	0.073	Biological Process	GO:1901421	positive regulation of response to alcohol	0.106669	0.328251	1	2	3	41
GO:0005977 glycogen metabolic process	2	0.106849	0.738	0.1	Biological Process	GO:0005977	glycogen metabolic process	0.106849	0.328251	2	0	2	20
GO:0006112 energy reserve metabolic process	2	0.106849	0.738	0.1	Biological Process	GO:0006112	energy reserve metabolic process	0.106849	0.328251	2	0	2	20
GO:0006568 tryptophan metabolic process	2	0.106849	0.738	0.1	Biological Process	GO:0006568	tryptophan metabolic process	0.106849	0.328251	1	1	2	20
GO:0006586 indolalkylamine metabolic process	2	0.106849	0.738	0.1	Biological Process	GO:0006586	indolalkylamine metabolic process	0.106849	0.328251	1	1	2	20
GO:0009838 abscission	2	0.106849	0.738	0.1	Biological Process	GO:0009838	abscission	0.106849	0.328251	2	0	2	20
GO:0051651 maintenance of location in cell	2	0.106849	0.738	0.1	Biological Process	GO:0051651	maintenance of location in cell	0.106849	0.328251	2	0	2	20
GO:0052546 cell wall pectin metabolic process	2	0.106849	0.738	0.1	Biological Process	GO:0052546	cell wall pectin metabolic process	0.106849	0.328251	2	0	2	20
GO:0044712 single-organism catabolic process	15	0.106915	5.535	0.04	Biological Process	GO:0044712	single-organism catabolic process	0.106915	0.328251	13	2	15	376
GO:0001947 heart looping	1	0.10748	0.369	0.25	Biological Process	GO:0001947	heart looping	0.10748	0.328251	1	0	1	4
GO:0002084 protein depalmitoylation	1	0.10748	0.369	0.25	Biological Process	GO:0002084	protein depalmitoylation	0.10748	0.328251	1	0	1	4
GO:0003018 vascular process in circulatory system	1	0.10748	0.369	0.25	Biological Process	GO:0003018	vascular process in circulatory system	0.10748	0.328251	1	0	1	4
GO:0003143 embryonic heart tube morphogenesis	1	0.10748	0.369	0.25	Biological Process	GO:0003143	embryonic heart tube morphogenesis	0.10748	0.328251	1	0	1	4
GO:0003341 cilium movement	1	0.10748	0.369	0.25	Biological Process	GO:0003341	cilium movement	0.10748	0.328251	1	0	1	4
GO:0006597 spermine biosynthetic process	1	0.10748	0.369	0.25	Biological Process	GO:0006597	spermine biosynthetic process	0.10748	0.328251	1	0	1	4
GO:0006656 phosphatidylcholine biosynthetic process	1	0.10748	0.369	0.25	Biological Process	GO:0006656	phosphatidylcholine biosynthetic process	0.10748	0.328251	0	1	1	4
GO:0008215 spermine metabolic process	1	0.10748	0.369	0.25	Biological Process	GO:0008215	spermine metabolic process	0.10748	0.328251	1	0	1	4
GO:0009810 stilbene metabolic process	1	0.10748	0.369	0.25	Biological Process	GO:0009810	stilbene metabolic process	0.10748	0.328251	1	0	1	4
GO:0010394 homogalacturonan metabolic process	1	0.10748	0.369	0.25	Biological Process	GO:0010394	homogalacturonan metabolic process	0.10748	0.328251	1	0	1	4
GO:0015802 basic amino acid transport	1	0.10748	0.369	0.25	Biological Process	GO:0015802	basic amino acid transport	0.10748	0.328251	1	0	1	4
GO:0015809 arginine transport	1	0.10748	0.369	0.25	Biological Process	GO:0015809	arginine transport	0.10748	0.328251	1	0	1	4
GO:0016331 morphogenesis of embryonic epithelium	1	0.10748	0.369	0.25	Biological Process	GO:0016331	morphogenesis of embryonic epithelium	0.10748	0.328251	1	0	1	4
GO:0019233 sensory perception of pain	1	0.10748	0.369	0.25	Biological Process	GO:0019233	sensory perception of pain	0.10748	0.328251	1	0	1	4
GO:0021915 neural tube development	1	0.10748	0.369	0.25	Biological Process	GO:0021915	neural tube development	0.10748	0.328251	1	0	1	4
GO:0031539 positive regulation of anthocyanin metabolic process	1	0.10748	0.369	0.25	Biological Process	GO:0031539	positive regulation of anthocyanin metabolic process	0.10748	0.328251	1	0	1	4
GO:0033240 positive regulation of cellular amine metabolic process	1	0.10748	0.369	0.25	Biological Process	GO:0033240	positive regulation of cellular amine metabolic process	0.10748	0.328251	1	0	1	4
GO:0035050 embryonic heart tube development	1	0.10748	0.369	0.25	Biological Process	GO:0035050	embryonic heart tube development	0.10748	0.328251	1	0	1	4
GO:0035150 regulation of tube size	1	0.10748	0.369	0.25	Biological Process	GO:0035150	regulation of tube size	0.10748	0.328251	1	0	1	4
GO:0035296 regulation of tube diameter	1	0.10748	0.369	0.25	Biological Process	GO:0035296	regulation of tube diameter	0.10748	0.328251	1	0	1	4
GO:0036377 arbuscular mycorrhizal association	1	0.10748	0.369	0.25	Biological Process	GO:0036377	arbuscular mycorrhizal association	0.10748	0.328251	1	0	1	4
GO:0042159 lipoprotein catabolic process	1	0.10748	0.369	0.25	Biological Process	GO:0042159	lipoprotein catabolic process	0.10748	0.328251	1	0	1	4
GO:0043651 linoleic acid metabolic process	1	0.10748	0.369	0.25	Biological Process	GO:0043651	linoleic acid metabolic process	0.10748	0.328251	1	0	1	4
GO:0045764 positive regulation of cellular amino acid metabolic process	1	0.10748	0.369	0.25	Biological Process	GO:0045764	positive regulation of cellular amino acid metabolic process	0.10748	0.328251	1	0	1	4
GO:0046271 phenylpropanoid catabolic process	1	0.10748	0.369	0.25	Biological Process	GO:0046271	phenylpropanoid catabolic process	0.10748	0.328251	1	0	1	4
GO:0046272 stilbene catabolic process	1	0.10748	0.369	0.25	Biological Process	GO:0046272	stilbene catabolic process	0.10748	0.328251	1	0	1	4
GO:0048209 regulation of vesicle targeting, to, from or within Golgi	1	0.10748	0.369	0.25	Biological Process	GO:0048209	regulation of vesicle targeting, to, from or within Golgi	0.10748	0.328251	0	1	1	4
GO:0050880 regulation of blood vessel size	1	0.10748	0.369	0.25	Biological Process	GO:0050880	regulation of blood vessel size	0.10748	0.328251	1	0	1	4
GO:0051196 regulation of coenzyme metabolic process	1	0.10748	0.369	0.25	Biological Process	GO:0051196	regulation of coenzyme metabolic process	0.10748	0.328251	1	0	1	4
GO:0061371 determination of heart left/right asymmetry	1	0.10748	0.369	0.25	Biological Process	GO:0061371	determination of heart left/right asymmetry	0.10748	0.328251	1	0	1	4
GO:0080029 cellular response to boron-containing substance levels	1	0.10748	0.369	0.25	Biological Process	GO:0080029	cellular response to boron-containing substance levels	0.10748	0.328251	1	0	1	4
GO:0085030 mutualism	1	0.10748	0.369	0.25	Biological Process	GO:0085030	mutualism	0.10748	0.328251	1	0	1	4
GO:0097176 epoxide metabolic process	1	0.10748	0.369	0.25	Biological Process	GO:0097176	epoxide metabolic process	0.10748	0.328251	1	0	1	4
GO:0097191 extrinsic apoptotic signaling pathway	1	0.10748	0.369	0.25	Biological Process	GO:0097191	extrinsic apoptotic signaling pathway	0.10748	0.328251	1	0	1	4
GO:0098734 macromolecule depalmitoylation	1	0.10748	0.369	0.25	Biological Process	GO:0098734	macromolecule depalmitoylation	0.10748	0.328251	1	0	1	4
GO:1990822 basic amino acid transmembrane transport	1	0.10748	0.369	0.25	Biological Process	GO:1990822	basic amino acid transmembrane transport	0.10748	0.328251	1	0	1	4
GO:2000095 regulation of Wnt signaling pathway, planar cell polarity pathway	1	0.10748	0.369	0.25	Biological Process	GO:2000095	regulation of Wnt signaling pathway, planar cell polarity pathway	0.10748	0.328251	1	0	1	4
GO:2001236 regulation of extrinsic apoptotic signaling pathway	1	0.10748	0.369	0.25	Biological Process	GO:2001236	regulation of extrinsic apoptotic signaling pathway	0.10748	0.328251	1	0	1	4
GO:2001237 negative regulation of extrinsic apoptotic signaling pathway	1	0.10748	0.369	0.25	Biological Process	GO:2001237	negative regulation of extrinsic apoptotic signaling pathway	0.10748	0.328251	1	0	1	4
GO:0031667 response to nutrient levels	10	0.107668	3.69	0.044	Biological Process	GO:0031667	response to nutrient levels	0.107668	0.328251	7	3	10	228
GO:0050801 ion homeostasis	10	0.107668	3.69	0.044	Biological Process	GO:0050801	ion homeostasis	0.107668	0.328251	8	2	10	228
GO:0006643 membrane lipid metabolic process	4	0.108759	1.476	0.062	Biological Process	GO:0006643	membrane lipid metabolic process	0.108759	0.330539	1	3	4	65
GO:0070588 calcium ion transmembrane transport	4	0.108759	1.476	0.062	Biological Process	GO:0070588	calcium ion transmembrane transport	0.108759	0.330539	4	0	4	65
GO:0016021 integral component of membrane	18	0.068056	7.115	0.039	Cellular Component	GO:0016021	integral component of membrane	0.068056	0.33655	14	4	18	466
GO:0005887 integral component of plasma membrane	9	0.0683097	3.557	0.047	Cellular Component	GO:0005887	integral component of plasma membrane	0.0683097	0.33655	8	1	9	192
GO:0008810 cellulase activity	2	0.0620846	0.87	0.133	Molecular Function	GO:0008810	cellulase activity	0.0620846	0.33777	2	0	2	15
GO:0015556 C4-dicarboxylate transmembrane transporter activity	2	0.0620846	0.87	0.133	Molecular Function	GO:0015556	C4-dicarboxylate transmembrane transporter activity	0.0620846	0.33777	2	0	2	15
GO:0047372 acylglycerol lipase activity	2	0.0620846	0.87	0.133	Molecular Function	GO:0047372	acylglycerol lipase activity	0.0620846	0.33777	2	0	2	15
GO:1901361 organic cyclic compound catabolic process	11	0.111789	4.059	0.042	Biological Process	GO:1901361	organic cyclic compound catabolic process	0.111789	0.339215	10	1	11	259
GO:0034605 cellular response to heat	3	0.112619	1.107	0.071	Biological Process	GO:0034605	cellular response to heat	0.112619	0.340669	2	1	3	42
GO:0043902 positive regulation of multi-organism process	3	0.112619	1.107	0.071	Biological Process	GO:0043902	positive regulation of multi-organism process	0.112619	0.340669	3	0	3	42
GO:0042594 response to starvation	8	0.113036	2.952	0.046	Biological Process	GO:0042594	response to starvation	0.113036	0.341359	5	3	8	173
GO:0009813 flavonoid biosynthetic process	4	0.113376	1.476	0.061	Biological Process	GO:0009813	flavonoid biosynthetic process	0.113376	0.341359	3	1	4	66
GO:0032386 regulation of intracellular transport	4	0.113376	1.476	0.061	Biological Process	GO:0032386	regulation of intracellular transport	0.113376	0.341359	3	1	4	66
GO:0016042 lipid catabolic process	5	0.115674	1.845	0.054	Biological Process	GO:0016042	lipid catabolic process	0.115674	0.346567	3	2	5	92
GO:0009845 seed germination	8	0.115788	2.952	0.046	Biological Process	GO:0009845	seed germination	0.115788	0.346567	6	2	8	174
GO:0050776 regulation of immune response	8	0.115788	2.952	0.046	Biological Process	GO:0050776	regulation of immune response	0.115788	0.346567	7	1	8	174
GO:0015696 ammonium transport	2	0.115999	0.738	0.095	Biological Process	GO:0015696	ammonium transport	0.115999	0.346567	2	0	2	21
GO:0030148 sphingolipid biosynthetic process	2	0.115999	0.738	0.095	Biological Process	GO:0030148	sphingolipid biosynthetic process	0.115999	0.346567	1	1	2	21
GO:0071496 cellular response to external stimulus	10	0.117022	3.69	0.043	Biological Process	GO:0071496	cellular response to external stimulus	0.117022	0.347793	7	3	10	232
GO:0002684 positive regulation of immune system process	6	0.117127	2.214	0.05	Biological Process	GO:0002684	positive regulation of immune system process	0.117127	0.347793	6	0	6	119
GO:0015849 organic acid transport	6	0.117127	2.214	0.05	Biological Process	GO:0015849	organic acid transport	0.117127	0.347793	5	1	6	119
GO:0046942 carboxylic acid transport	6	0.117127	2.214	0.05	Biological Process	GO:0046942	carboxylic acid transport	0.117127	0.347793	5	1	6	119
GO:0006816 calcium ion transport	4	0.118077	1.476	0.06	Biological Process	GO:0006816	calcium ion transport	0.118077	0.349012	4	0	4	67
GO:0006888 ER to Golgi vesicle-mediated transport	4	0.118077	1.476	0.06	Biological Process	GO:0006888	ER to Golgi vesicle-mediated transport	0.118077	0.349012	4	0	4	67
GO:0071281 cellular response to iron ion	4	0.118077	1.476	0.06	Biological Process	GO:0071281	cellular response to iron ion	0.118077	0.349012	2	2	4	67
GO:0048878 chemical homeostasis	14	0.118588	5.166	0.04	Biological Process	GO:0048878	chemical homeostasis	0.118588	0.349766	11	3	14	352
GO:0055088 lipid homeostasis	3	0.118693	1.107	0.07	Biological Process	GO:0055088	lipid homeostasis	0.118693	0.349766	2	1	3	43
GO:0080134 regulation of response to stress	15	0.123374	5.535	0.039	Biological Process	GO:0080134	regulation of response to stress	0.123374	0.363007	12	3	15	385
GO:0042592 homeostatic process	17	0.123896	6.273	0.038	Biological Process	GO:0042592	homeostatic process	0.123896	0.36399	13	4	17	447
GO:0010380 regulation of chlorophyll biosynthetic process	2	0.125339	0.738	0.091	Biological Process	GO:0010380	regulation of chlorophyll biosynthetic process	0.125339	0.364912	2	0	2	22
GO:0015695 organic cation transport	2	0.125339	0.738	0.091	Biological Process	GO:0015695	organic cation transport	0.125339	0.364912	2	0	2	22
GO:0034644 cellular response to UV	2	0.125339	0.738	0.091	Biological Process	GO:0034644	cellular response to UV	0.125339	0.364912	2	0	2	22
GO:0045489 pectin biosynthetic process	2	0.125339	0.738	0.091	Biological Process	GO:0045489	pectin biosynthetic process	0.125339	0.364912	1	1	2	22
GO:0071483 cellular response to blue light	2	0.125339	0.738	0.091	Biological Process	GO:0071483	cellular response to blue light	0.125339	0.364912	2	0	2	22
GO:0072348 sulfur compound transport	2	0.125339	0.738	0.091	Biological Process	GO:0072348	sulfur compound transport	0.125339	0.364912	2	0	2	22
GO:0016829 lyase activity	9	0.0695262	3.913	0.048	Molecular Function	GO:0016829	lyase activity	0.0695262	0.367369	8	1	9	186
GO:1901682 sulfur compound transmembrane transporter activity	2	0.0697068	0.87	0.125	Molecular Function	GO:1901682	sulfur compound transmembrane transporter activity	0.0697068	0.367369	2	0	2	16
GO:0016722 oxidoreductase activity, oxidizing metal ions	3	0.0699368	1.304	0.086	Molecular Function	GO:0016722	oxidoreductase activity, oxidizing metal ions	0.0699368	0.367369	3	0	3	35
GO:0009737 response to abscisic acid	18	0.127149	6.642	0.037	Biological Process	GO:0009737	response to abscisic acid	0.127149	0.369628	12	6	18	480
GO:0009991 response to extracellular stimulus	11	0.1301	4.059	0.041	Biological Process	GO:0009991	response to extracellular stimulus	0.1301	0.370199	8	3	11	267
GO:0019725 cellular homeostasis	9	0.130235	3.321	0.043	Biological Process	GO:0019725	cellular homeostasis	0.130235	0.370199	7	2	9	208
GO:0009739 response to gibberellin	6	0.131244	2.214	0.049	Biological Process	GO:0009739	response to gibberellin	0.131244	0.370199	3	3	6	123
GO:0071248 cellular response to metal ion	5	0.131852	1.845	0.052	Biological Process	GO:0071248	cellular response to metal ion	0.131852	0.370199	3	2	5	96
GO:0001889 liver development	1	0.1325	0.369	0.2	Biological Process	GO:0001889	liver development	0.1325	0.370199	1	0	1	5
GO:0002532 production of molecular mediator involved in inflammatory response	1	0.1325	0.369	0.2	Biological Process	GO:0002532	production of molecular mediator involved in inflammatory response	0.1325	0.370199	1	0	1	5
GO:0003007 heart morphogenesis	1	0.1325	0.369	0.2	Biological Process	GO:0003007	heart morphogenesis	0.1325	0.370199	1	0	1	5
GO:0006021 inositol biosynthetic process	1	0.1325	0.369	0.2	Biological Process	GO:0006021	inositol biosynthetic process	0.1325	0.370199	1	0	1	5
GO:0006901 vesicle coating	1	0.1325	0.369	0.2	Biological Process	GO:0006901	vesicle coating	0.1325	0.370199	1	0	1	5
GO:0007411 axon guidance	1	0.1325	0.369	0.2	Biological Process	GO:0007411	axon guidance	0.1325	0.370199	1	0	1	5
GO:0008295 spermidine biosynthetic process	1	0.1325	0.369	0.2	Biological Process	GO:0008295	spermidine biosynthetic process	0.1325	0.370199	1	0	1	5
GO:0009957 epidermal cell fate specification	1	0.1325	0.369	0.2	Biological Process	GO:0009957	epidermal cell fate specification	0.1325	0.370199	1	0	1	5
GO:0010036 response to boron-containing substance	1	0.1325	0.369	0.2	Biological Process	GO:0010036	response to boron-containing substance	0.1325	0.370199	1	0	1	5
GO:0015714 phosphoenolpyruvate transport	1	0.1325	0.369	0.2	Biological Process	GO:0015714	phosphoenolpyruvate transport	0.1325	0.370199	1	0	1	5
GO:0018904 ether metabolic process	1	0.1325	0.369	0.2	Biological Process	GO:0018904	ether metabolic process	0.1325	0.370199	1	0	1	5
GO:0019373 epoxygenase P450 pathway	1	0.1325	0.369	0.2	Biological Process	GO:0019373	epoxygenase P450 pathway	0.1325	0.370199	1	0	1	5
GO:0046470 phosphatidylcholine metabolic process	1	0.1325	0.369	0.2	Biological Process	GO:0046470	phosphatidylcholine metabolic process	0.1325	0.370199	0	1	1	5
GO:0048207 vesicle targeting, rough ER to cis-Golgi	1	0.1325	0.369	0.2	Biological Process	GO:0048207	vesicle targeting, rough ER to cis-Golgi	0.1325	0.370199	1	0	1	5
GO:0048208 COPII vesicle coating	1	0.1325	0.369	0.2	Biological Process	GO:0048208	COPII vesicle coating	0.1325	0.370199	1	0	1	5
GO:0052646 alditol phosphate metabolic process	1	0.1325	0.369	0.2	Biological Process	GO:0052646	alditol phosphate metabolic process	0.1325	0.370199	1	0	1	5
GO:0061008 hepaticobiliary system development	1	0.1325	0.369	0.2	Biological Process	GO:0061008	hepaticobiliary system development	0.1325	0.370199	1	0	1	5
GO:0071918 urea transmembrane transport	1	0.1325	0.369	0.2	Biological Process	GO:0071918	urea transmembrane transport	0.1325	0.370199	0	1	1	5
GO:0080051 cutin transport	1	0.1325	0.369	0.2	Biological Process	GO:0080051	cutin transport	0.1325	0.370199	0	1	1	5
GO:0080142 regulation of salicylic acid biosynthetic process	1	0.1325	0.369	0.2	Biological Process	GO:0080142	regulation of salicylic acid biosynthetic process	0.1325	0.370199	1	0	1	5
GO:0080165 callose deposition in phloem sieve plate	1	0.1325	0.369	0.2	Biological Process	GO:0080165	callose deposition in phloem sieve plate	0.1325	0.370199	1	0	1	5
GO:1901071 glucosamine-containing compound metabolic process	1	0.1325	0.369	0.2	Biological Process	GO:1901071	glucosamine-containing compound metabolic process	0.1325	0.370199	1	0	1	5
GO:1901959 positive regulation of cutin biosynthetic process	1	0.1325	0.369	0.2	Biological Process	GO:1901959	positive regulation of cutin biosynthetic process	0.1325	0.370199	1	0	1	5
GO:0002009 morphogenesis of an epithelium	2	0.13485	0.738	0.087	Biological Process	GO:0002009	morphogenesis of an epithelium	0.13485	0.373535	1	1	2	23
GO:0009688 abscisic acid biosynthetic process	2	0.13485	0.738	0.087	Biological Process	GO:0009688	abscisic acid biosynthetic process	0.13485	0.373535	1	1	2	23
GO:0043289 apocarotenoid biosynthetic process	2	0.13485	0.738	0.087	Biological Process	GO:0043289	apocarotenoid biosynthetic process	0.13485	0.373535	1	1	2	23
GO:0046189 phenol-containing compound biosynthetic process	2	0.13485	0.738	0.087	Biological Process	GO:0046189	phenol-containing compound biosynthetic process	0.13485	0.373535	1	1	2	23
GO:1901463 regulation of tetrapyrrole biosynthetic process	2	0.13485	0.738	0.087	Biological Process	GO:1901463	regulation of tetrapyrrole biosynthetic process	0.13485	0.373535	2	0	2	23
GO:1902645 tertiary alcohol biosynthetic process	2	0.13485	0.738	0.087	Biological Process	GO:1902645	tertiary alcohol biosynthetic process	0.13485	0.373535	1	1	2	23
GO:1901698 response to nitrogen compound	15	0.137145	5.535	0.038	Biological Process	GO:1901698	response to nitrogen compound	0.137145	0.379351	15	0	15	392
GO:1901576 organic substance biosynthetic process	98	0.13748	36.162	0.031	Biological Process	GO:1901576	organic substance biosynthetic process	0.13748	0.379735	73	25	98	3182
GO:0009644 response to high light intensity	4	0.137701	1.476	0.056	Biological Process	GO:0009644	response to high light intensity	0.137701	0.379804	4	0	4	71
GO:0005536 glucose binding	1	0.0799698	0.435	0.333	Molecular Function	GO:0005536	glucose binding	0.0799698	0.380689	1	0	1	3
GO:0010340 carboxyl-O-methyltransferase activity	1	0.0799698	0.435	0.333	Molecular Function	GO:0010340	carboxyl-O-methyltransferase activity	0.0799698	0.380689	1	0	1	3
GO:0015119 hexose phosphate transmembrane transporter activity	1	0.0799698	0.435	0.333	Molecular Function	GO:0015119	hexose phosphate transmembrane transporter activity	0.0799698	0.380689	1	0	1	3
GO:0015152 glucose-6-phosphate transmembrane transporter activity	1	0.0799698	0.435	0.333	Molecular Function	GO:0015152	glucose-6-phosphate transmembrane transporter activity	0.0799698	0.380689	1	0	1	3
GO:0016847 1-aminocyclopropane-1-carboxylate synthase activity	1	0.0799698	0.435	0.333	Molecular Function	GO:0016847	1-aminocyclopropane-1-carboxylate synthase activity	0.0799698	0.380689	1	0	1	3
GO:0031210 phosphatidylcholine binding	1	0.0799698	0.435	0.333	Molecular Function	GO:0031210	phosphatidylcholine binding	0.0799698	0.380689	0	1	1	3
GO:0050997 quaternary ammonium group binding	1	0.0799698	0.435	0.333	Molecular Function	GO:0050997	quaternary ammonium group binding	0.0799698	0.380689	0	1	1	3
GO:0052793 pectin acetylesterase activity	1	0.0799698	0.435	0.333	Molecular Function	GO:0052793	pectin acetylesterase activity	0.0799698	0.380689	1	0	1	3
GO:0080079 cellobiose glucosidase activity	1	0.0799698	0.435	0.333	Molecular Function	GO:0080079	cellobiose glucosidase activity	0.0799698	0.380689	1	0	1	3
GO:0048193 Golgi vesicle transport	6	0.138595	2.214	0.048	Biological Process	GO:0048193	Golgi vesicle transport	0.138595	0.381727	4	2	6	125
GO:0006979 response to oxidative stress	14	0.141099	5.166	0.039	Biological Process	GO:0006979	response to oxidative stress	0.141099	0.388071	14	0	14	363
GO:0090351 seedling development	8	0.142146	2.952	0.044	Biological Process	GO:0090351	seedling development	0.142146	0.390398	6	2	8	183
GO:0019932 second-messenger-mediated signaling	4	0.142801	1.476	0.056	Biological Process	GO:0019932	second-messenger-mediated signaling	0.142801	0.391643	3	1	4	72
GO:0019901 protein kinase binding	5	0.0833449	2.174	0.059	Molecular Function	GO:0019901	protein kinase binding	0.0833449	0.392666	4	1	5	85
GO:0009962 regulation of flavonoid biosynthetic process	2	0.144517	0.738	0.083	Biological Process	GO:0009962	regulation of flavonoid biosynthetic process	0.144517	0.394674	2	0	2	24
GO:0010310 regulation of hydrogen peroxide metabolic process	2	0.144517	0.738	0.083	Biological Process	GO:0010310	regulation of hydrogen peroxide metabolic process	0.144517	0.394674	2	0	2	24
GO:0052543 callose deposition in cell wall	2	0.144517	0.738	0.083	Biological Process	GO:0052543	callose deposition in cell wall	0.144517	0.394674	2	0	2	24
GO:0001046 core promoter sequence-specific DNA binding	2	0.0857906	0.87	0.111	Molecular Function	GO:0001046	core promoter sequence-specific DNA binding	0.0857906	0.396023	1	1	2	18
GO:0005310 dicarboxylic acid transmembrane transporter activity	2	0.0857906	0.87	0.111	Molecular Function	GO:0005310	dicarboxylic acid transmembrane transporter activity	0.0857906	0.396023	2	0	2	18
GO:0016101 diterpenoid metabolic process	4	0.147975	1.476	0.055	Biological Process	GO:0016101	diterpenoid metabolic process	0.147975	0.403371	4	0	4	73
GO:0051094 positive regulation of developmental process	7	0.148326	2.583	0.045	Biological Process	GO:0051094	positive regulation of developmental process	0.148326	0.403371	5	2	7	156
GO:0051240 positive regulation of multicellular organismal process	7	0.148326	2.583	0.045	Biological Process	GO:0051240	positive regulation of multicellular organismal process	0.148326	0.403371	5	2	7	156
GO:0042391 regulation of membrane potential	3	0.150752	1.107	0.062	Biological Process	GO:0042391	regulation of membrane potential	0.150752	0.404897	3	0	3	48
GO:0055076 transition metal ion homeostasis	4	0.153221	1.476	0.054	Biological Process	GO:0055076	transition metal ion homeostasis	0.153221	0.404897	2	2	4	74
GO:0009411 response to UV	5	0.153414	1.845	0.05	Biological Process	GO:0009411	response to UV	0.153414	0.404897	3	2	5	101
GO:0009755 hormone-mediated signaling pathway	21	0.153452	7.749	0.036	Biological Process	GO:0009755	hormone-mediated signaling pathway	0.153452	0.404897	13	8	21	590
GO:0010252 auxin homeostasis	2	0.154323	0.738	0.08	Biological Process	GO:0010252	auxin homeostasis	0.154323	0.404897	1	1	2	25
GO:0048729 tissue morphogenesis	2	0.154323	0.738	0.08	Biological Process	GO:0048729	tissue morphogenesis	0.154323	0.404897	1	1	2	25
GO:0071490 cellular response to far red light	2	0.154323	0.738	0.08	Biological Process	GO:0071490	cellular response to far red light	0.154323	0.404897	2	0	2	25
GO:0090056 regulation of chlorophyll metabolic process	2	0.154323	0.738	0.08	Biological Process	GO:0090056	regulation of chlorophyll metabolic process	0.154323	0.404897	2	0	2	25
GO:1900673 olefin metabolic process	2	0.154323	0.738	0.08	Biological Process	GO:1900673	olefin metabolic process	0.154323	0.404897	2	0	2	25
GO:0000902 cell morphogenesis	14	0.156574	5.166	0.038	Biological Process	GO:0000902	cell morphogenesis	0.156574	0.404897	10	4	14	370
GO:0001822 kidney development	1	0.156822	0.369	0.167	Biological Process	GO:0001822	kidney development	0.156822	0.404897	1	0	1	6
GO:0006011 UDP-glucose metabolic process	1	0.156822	0.369	0.167	Biological Process	GO:0006011	UDP-glucose metabolic process	0.156822	0.404897	1	0	1	6
GO:0008203 cholesterol metabolic process	1	0.156822	0.369	0.167	Biological Process	GO:0008203	cholesterol metabolic process	0.156822	0.404897	1	0	1	6
GO:0008216 spermidine metabolic process	1	0.156822	0.369	0.167	Biological Process	GO:0008216	spermidine metabolic process	0.156822	0.404897	1	0	1	6
GO:0009835 fruit ripening	1	0.156822	0.369	0.167	Biological Process	GO:0009835	fruit ripening	0.156822	0.404897	1	0	1	6
GO:0010148 transpiration	1	0.156822	0.369	0.167	Biological Process	GO:0010148	transpiration	0.156822	0.404897	1	0	1	6
GO:0010601 positive regulation of auxin biosynthetic process	1	0.156822	0.369	0.167	Biological Process	GO:0010601	positive regulation of auxin biosynthetic process	0.156822	0.404897	1	0	1	6
GO:0016103 diterpenoid catabolic process	1	0.156822	0.369	0.167	Biological Process	GO:0016103	diterpenoid catabolic process	0.156822	0.404897	1	0	1	6
GO:0019375 galactolipid biosynthetic process	1	0.156822	0.369	0.167	Biological Process	GO:0019375	galactolipid biosynthetic process	0.156822	0.404897	0	1	1	6
GO:0030323 respiratory tube development	1	0.156822	0.369	0.167	Biological Process	GO:0030323	respiratory tube development	0.156822	0.404897	1	0	1	6
GO:0030324 lung development	1	0.156822	0.369	0.167	Biological Process	GO:0030324	lung development	0.156822	0.404897	1	0	1	6
GO:0035148 tube formation	1	0.156822	0.369	0.167	Biological Process	GO:0035148	tube formation	0.156822	0.404897	1	0	1	6
GO:0042632 cholesterol homeostasis	1	0.156822	0.369	0.167	Biological Process	GO:0042632	cholesterol homeostasis	0.156822	0.404897	1	0	1	6
GO:0044000 movement in host	1	0.156822	0.369	0.167	Biological Process	GO:0044000	movement in host	0.156822	0.404897	1	0	1	6
GO:0045487 gibberellin catabolic process	1	0.156822	0.369	0.167	Biological Process	GO:0045487	gibberellin catabolic process	0.156822	0.404897	1	0	1	6
GO:0046739 transport of virus in multicellular host	1	0.156822	0.369	0.167	Biological Process	GO:0046739	transport of virus in multicellular host	0.156822	0.404897	1	0	1	6
GO:0048565 digestive tract development	1	0.156822	0.369	0.167	Biological Process	GO:0048565	digestive tract development	0.156822	0.404897	1	0	1	6
GO:0051814 movement in other organism involved in symbiotic interaction	1	0.156822	0.369	0.167	Biological Process	GO:0051814	movement in other organism involved in symbiotic interaction	0.156822	0.404897	1	0	1	6
GO:0055092 sterol homeostasis	1	0.156822	0.369	0.167	Biological Process	GO:0055092	sterol homeostasis	0.156822	0.404897	1	0	1	6
GO:0055123 digestive system development	1	0.156822	0.369	0.167	Biological Process	GO:0055123	digestive system development	0.156822	0.404897	1	0	1	6
GO:0060071 Wnt signaling pathway, planar cell polarity pathway	1	0.156822	0.369	0.167	Biological Process	GO:0060071	Wnt signaling pathway, planar cell polarity pathway	0.156822	0.404897	1	0	1	6
GO:0090114 COPII-coated vesicle budding	1	0.156822	0.369	0.167	Biological Process	GO:0090114	COPII-coated vesicle budding	0.156822	0.404897	1	0	1	6
GO:0090175 regulation of establishment of planar polarity	1	0.156822	0.369	0.167	Biological Process	GO:0090175	regulation of establishment of planar polarity	0.156822	0.404897	1	0	1	6
GO:0090181 regulation of cholesterol metabolic process	1	0.156822	0.369	0.167	Biological Process	GO:0090181	regulation of cholesterol metabolic process	0.156822	0.404897	1	0	1	6
GO:0097485 neuron projection guidance	1	0.156822	0.369	0.167	Biological Process	GO:0097485	neuron projection guidance	0.156822	0.404897	1	0	1	6
GO:1903578 regulation of ATP metabolic process	1	0.156822	0.369	0.167	Biological Process	GO:1903578	regulation of ATP metabolic process	0.156822	0.404897	1	0	1	6
GO:2000038 regulation of stomatal complex development	1	0.156822	0.369	0.167	Biological Process	GO:2000038	regulation of stomatal complex development	0.156822	0.404897	0	1	1	6
GO:2000050 regulation of non-canonical Wnt signaling pathway	1	0.156822	0.369	0.167	Biological Process	GO:2000050	regulation of non-canonical Wnt signaling pathway	0.156822	0.404897	1	0	1	6
GO:0005982 starch metabolic process	3	0.15747	1.107	0.061	Biological Process	GO:0005982	starch metabolic process	0.15747	0.404952	3	0	3	49
GO:0044275 cellular carbohydrate catabolic process	3	0.15747	1.107	0.061	Biological Process	GO:0044275	cellular carbohydrate catabolic process	0.15747	0.404952	3	0	3	49
GO:0051270 regulation of cellular component movement	3	0.15747	1.107	0.061	Biological Process	GO:0051270	regulation of cellular component movement	0.15747	0.404952	3	0	3	49
GO:0060560 developmental growth involved in morphogenesis	11	0.15779	4.059	0.04	Biological Process	GO:0060560	developmental growth involved in morphogenesis	0.15779	0.405238	7	4	11	278
GO:0006812 cation transport	15	0.158259	5.535	0.037	Biological Process	GO:0006812	cation transport	0.158259	0.405905	14	1	15	402
GO:0000030 mannosyltransferase activity	2	0.0942106	0.87	0.105	Molecular Function	GO:0000030	mannosyltransferase activity	0.0942106	0.410851	1	1	2	19
GO:0004565 beta-galactosidase activity	2	0.0942106	0.87	0.105	Molecular Function	GO:0004565	beta-galactosidase activity	0.0942106	0.410851	1	1	2	19
GO:0035251 UDP-glucosyltransferase activity	6	0.0955837	2.609	0.052	Molecular Function	GO:0035251	UDP-glucosyltransferase activity	0.0955837	0.410851	6	0	6	115
GO:0046910 pectinesterase inhibitor activity	3	0.101334	1.304	0.073	Molecular Function	GO:0046910	pectinesterase inhibitor activity	0.101334	0.410851	3	0	3	41
GO:0004014 adenosylmethionine decarboxylase activity	1	0.105185	0.435	0.25	Molecular Function	GO:0004014	adenosylmethionine decarboxylase activity	0.105185	0.410851	1	0	1	4
GO:0004478 methionine adenosyltransferase activity	1	0.105185	0.435	0.25	Molecular Function	GO:0004478	methionine adenosyltransferase activity	0.105185	0.410851	1	0	1	4
GO:0004512 inositol-3-phosphate synthase activity	1	0.105185	0.435	0.25	Molecular Function	GO:0004512	inositol-3-phosphate synthase activity	0.105185	0.410851	1	0	1	4
GO:0004563 beta-N-acetylhexosaminidase activity	1	0.105185	0.435	0.25	Molecular Function	GO:0004563	beta-N-acetylhexosaminidase activity	0.105185	0.410851	1	0	1	4
GO:0008453 alanine-glyoxylate transaminase activity	1	0.105185	0.435	0.25	Molecular Function	GO:0008453	alanine-glyoxylate transaminase activity	0.105185	0.410851	1	0	1	4
GO:0008474 palmitoyl-(protein) hydrolase activity	1	0.105185	0.435	0.25	Molecular Function	GO:0008474	palmitoyl-(protein) hydrolase activity	0.105185	0.410851	1	0	1	4
GO:0008878 glucose-1-phosphate adenylyltransferase activity	1	0.105185	0.435	0.25	Molecular Function	GO:0008878	glucose-1-phosphate adenylyltransferase activity	0.105185	0.410851	1	0	1	4
GO:0015174 basic amino acid transmembrane transporter activity	1	0.105185	0.435	0.25	Molecular Function	GO:0015174	basic amino acid transmembrane transporter activity	0.105185	0.410851	1	0	1	4
GO:0015643 toxic substance binding	1	0.105185	0.435	0.25	Molecular Function	GO:0015643	toxic substance binding	0.105185	0.410851	1	0	1	4
GO:0015929 hexosaminidase activity	1	0.105185	0.435	0.25	Molecular Function	GO:0015929	hexosaminidase activity	0.105185	0.410851	1	0	1	4
GO:0016760 cellulose synthase (UDP-forming) activity	1	0.105185	0.435	0.25	Molecular Function	GO:0016760	cellulose synthase (UDP-forming) activity	0.105185	0.410851	1	0	1	4
GO:0047746 chlorophyllase activity	1	0.105185	0.435	0.25	Molecular Function	GO:0047746	chlorophyllase activity	0.105185	0.410851	1	0	1	4
GO:0048029 monosaccharide binding	1	0.105185	0.435	0.25	Molecular Function	GO:0048029	monosaccharide binding	0.105185	0.410851	1	0	1	4
GO:0098599 palmitoyl hydrolase activity	1	0.105185	0.435	0.25	Molecular Function	GO:0098599	palmitoyl hydrolase activity	0.105185	0.410851	1	0	1	4
GO:1903825 organic acid transmembrane transport	5	0.162428	1.845	0.049	Biological Process	GO:1903825	organic acid transmembrane transport	0.162428	0.416046	4	1	5	103
GO:0009311 oligosaccharide metabolic process	4	0.163919	1.476	0.053	Biological Process	GO:0009311	oligosaccharide metabolic process	0.163919	0.416929	3	1	4	76
GO:0009312 oligosaccharide biosynthetic process	2	0.164253	0.738	0.077	Biological Process	GO:0009312	oligosaccharide biosynthetic process	0.164253	0.416929	1	1	2	26
GO:0010268 brassinosteroid homeostasis	2	0.164253	0.738	0.077	Biological Process	GO:0010268	brassinosteroid homeostasis	0.164253	0.416929	1	1	2	26
GO:0097164 ammonium ion metabolic process	2	0.164253	0.738	0.077	Biological Process	GO:0097164	ammonium ion metabolic process	0.164253	0.416929	1	1	2	26
GO:0002218 activation of innate immune response	3	0.164277	1.107	0.06	Biological Process	GO:0002218	activation of innate immune response	0.164277	0.416929	3	0	3	50
GO:0042538 hyperosmotic salinity response	3	0.164277	1.107	0.06	Biological Process	GO:0042538	hyperosmotic salinity response	0.164277	0.416929	1	2	3	50
GO:1903649 regulation of cytoplasmic transport	3	0.164277	1.107	0.06	Biological Process	GO:1903649	regulation of cytoplasmic transport	0.164277	0.416929	3	0	3	50
GO:0002682 regulation of immune system process	8	0.164536	2.952	0.042	Biological Process	GO:0002682	regulation of immune system process	0.164536	0.417039	7	1	8	190
GO:0009506 plasmodesma	23	0.0912752	9.091	0.035	Cellular Component	GO:0009506	plasmodesma	0.0912752	0.428781	13	10	23	649
GO:0055044 symplast	23	0.0912752	9.091	0.035	Cellular Component	GO:0055044	symplast	0.0912752	0.428781	13	10	23	649
GO:0019900 kinase binding	5	0.115192	2.174	0.053	Molecular Function	GO:0019900	kinase binding	0.115192	0.433219	4	1	5	94
GO:0016298 lipase activity	4	0.120218	1.739	0.058	Molecular Function	GO:0016298	lipase activity	0.120218	0.433219	3	1	4	69
GO:0005372 water transmembrane transporter activity	2	0.120752	0.87	0.091	Molecular Function	GO:0005372	water transmembrane transporter activity	0.120752	0.433219	1	1	2	22
GO:0015250 water channel activity	2	0.120752	0.87	0.091	Molecular Function	GO:0015250	water channel activity	0.120752	0.433219	1	1	2	22
GO:0000996 core DNA-dependent RNA polymerase binding promoter specificity activity	1	0.129712	0.435	0.2	Molecular Function	GO:0000996	core DNA-dependent RNA polymerase binding promoter specificity activity	0.129712	0.433219	0	1	1	5
GO:0003785 actin monomer binding	1	0.129712	0.435	0.2	Molecular Function	GO:0003785	actin monomer binding	0.129712	0.433219	1	0	1	5
GO:0003983 UTP:glucose-1-phosphate uridylyltransferase activity	1	0.129712	0.435	0.2	Molecular Function	GO:0003983	UTP:glucose-1-phosphate uridylyltransferase activity	0.129712	0.433219	1	0	1	5
GO:0010436 carotenoid dioxygenase activity	1	0.129712	0.435	0.2	Molecular Function	GO:0010436	carotenoid dioxygenase activity	0.129712	0.433219	0	1	1	5
GO:0015204 urea transmembrane transporter activity	1	0.129712	0.435	0.2	Molecular Function	GO:0015204	urea transmembrane transporter activity	0.129712	0.433219	0	1	1	5
GO:0015245 fatty acid transporter activity	1	0.129712	0.435	0.2	Molecular Function	GO:0015245	fatty acid transporter activity	0.129712	0.433219	0	1	1	5
GO:0016987 sigma factor activity	1	0.129712	0.435	0.2	Molecular Function	GO:0016987	sigma factor activity	0.129712	0.433219	0	1	1	5
GO:0045549 9-cis-epoxycarotenoid dioxygenase activity	1	0.129712	0.435	0.2	Molecular Function	GO:0045549	9-cis-epoxycarotenoid dioxygenase activity	0.129712	0.433219	0	1	1	5
GO:0047216 inositol 3-alpha-galactosyltransferase activity	1	0.129712	0.435	0.2	Molecular Function	GO:0047216	inositol 3-alpha-galactosyltransferase activity	0.129712	0.433219	1	0	1	5
GO:0051748 UTP-monosaccharide-1-phosphate uridylyltransferase activity	1	0.129712	0.435	0.2	Molecular Function	GO:0051748	UTP-monosaccharide-1-phosphate uridylyltransferase activity	0.129712	0.433219	1	0	1	5
GO:0001047 core promoter binding	2	0.129968	0.87	0.087	Molecular Function	GO:0001047	core promoter binding	0.129968	0.433219	1	1	2	23
GO:0015925 galactosidase activity	2	0.129968	0.87	0.087	Molecular Function	GO:0015925	galactosidase activity	0.129968	0.433219	1	1	2	23
GO:0004190 aspartic-type endopeptidase activity	3	0.131014	1.304	0.065	Molecular Function	GO:0004190	aspartic-type endopeptidase activity	0.131014	0.433219	3	0	3	46
GO:0070001 aspartic-type peptidase activity	3	0.131014	1.304	0.065	Molecular Function	GO:0070001	aspartic-type peptidase activity	0.131014	0.433219	3	0	3	46
GO:0043565 sequence-specific DNA binding	18	0.134935	7.826	0.036	Molecular Function	GO:0043565	sequence-specific DNA binding	0.134935	0.433219	12	6	18	496
GO:0005342 organic acid transmembrane transporter activity	5	0.139208	2.174	0.05	Molecular Function	GO:0005342	organic acid transmembrane transporter activity	0.139208	0.433219	4	1	5	100
GO:0046943 carboxylic acid transmembrane transporter activity	5	0.139208	2.174	0.05	Molecular Function	GO:0046943	carboxylic acid transmembrane transporter activity	0.139208	0.433219	4	1	5	100
GO:0004185 serine-type carboxypeptidase activity	2	0.139339	0.87	0.083	Molecular Function	GO:0004185	serine-type carboxypeptidase activity	0.139339	0.433219	2	0	2	24
GO:0016820 hydrolase activity, acting on acid anhydrides, catalyzing transmembrane movement of substances	6	0.142638	2.609	0.047	Molecular Function	GO:0016820	hydrolase activity, acting on acid anhydrides, catalyzing transmembrane movement of substances	0.142638	0.433219	5	1	6	129
GO:0042626 ATPase activity, coupled to transmembrane movement of substances	6	0.142638	2.609	0.047	Molecular Function	GO:0042626	ATPase activity, coupled to transmembrane movement of substances	0.142638	0.433219	5	1	6	129
GO:0008378 galactosyltransferase activity	2	0.148852	0.87	0.08	Molecular Function	GO:0008378	galactosyltransferase activity	0.148852	0.433219	1	1	2	25
GO:0043424 protein histidine kinase binding	2	0.148852	0.87	0.08	Molecular Function	GO:0043424	protein histidine kinase binding	0.148852	0.433219	1	1	2	25
GO:0070008 serine-type exopeptidase activity	2	0.148852	0.87	0.08	Molecular Function	GO:0070008	serine-type exopeptidase activity	0.148852	0.433219	2	0	2	25
GO:0000287 magnesium ion binding	3	0.150117	1.304	0.061	Molecular Function	GO:0000287	magnesium ion binding	0.150117	0.433219	3	0	3	49
GO:0000293 ferric-chelate reductase activity	1	0.15357	0.435	0.167	Molecular Function	GO:0000293	ferric-chelate reductase activity	0.15357	0.433219	1	0	1	6
GO:0004805 trehalose-phosphatase activity	1	0.15357	0.435	0.167	Molecular Function	GO:0004805	trehalose-phosphatase activity	0.15357	0.433219	0	1	1	6
GO:0008395 steroid hydroxylase activity	1	0.15357	0.435	0.167	Molecular Function	GO:0008395	steroid hydroxylase activity	0.15357	0.433219	1	0	1	6
GO:0008891 glycolate oxidase activity	1	0.15357	0.435	0.167	Molecular Function	GO:0008891	glycolate oxidase activity	0.15357	0.433219	1	0	1	6
GO:0009540 zeaxanthin epoxidase [overall] activity	1	0.15357	0.435	0.167	Molecular Function	GO:0009540	zeaxanthin epoxidase [overall] activity	0.15357	0.433219	1	0	1	6
GO:0016157 sucrose synthase activity	1	0.15357	0.435	0.167	Molecular Function	GO:0016157	sucrose synthase activity	0.15357	0.433219	1	0	1	6
GO:0016639 oxidoreductase activity, acting on the CH-NH2 group of donors, NAD or NADP as acceptor	1	0.15357	0.435	0.167	Molecular Function	GO:0016639	oxidoreductase activity, acting on the CH-NH2 group of donors, NAD or NADP as acceptor	0.15357	0.433219	1	0	1	6
GO:0016713 oxidoreductase activity, acting on paired donors, with incorporation or reduction of molecular oxygen, reduced iron-sulfur protein as one donor, and incorporation of one atom of oxygen	1	0.15357	0.435	0.167	Molecular Function	GO:0016713	oxidoreductase activity, acting on paired donors, with incorporation or reduction of molecular oxygen, reduced iron-sulfur protein as one donor, and incorporation of one atom of oxygen	0.15357	0.433219	1	0	1	6
GO:0016723 oxidoreductase activity, oxidizing metal ions, NAD or NADP as acceptor	1	0.15357	0.435	0.167	Molecular Function	GO:0016723	oxidoreductase activity, oxidizing metal ions, NAD or NADP as acceptor	0.15357	0.433219	1	0	1	6
GO:0016819 hydrolase activity, acting on acid anhydrides, in sulfonyl-containing anhydrides	1	0.15357	0.435	0.167	Molecular Function	GO:0016819	hydrolase activity, acting on acid anhydrides, in sulfonyl-containing anhydrides	0.15357	0.433219	1	0	1	6
GO:0017075 syntaxin-1 binding	1	0.15357	0.435	0.167	Molecular Function	GO:0017075	syntaxin-1 binding	0.15357	0.433219	1	0	1	6
GO:0018685 alkane 1-monooxygenase activity	1	0.15357	0.435	0.167	Molecular Function	GO:0018685	alkane 1-monooxygenase activity	0.15357	0.433219	1	0	1	6
GO:0019239 deaminase activity	1	0.15357	0.435	0.167	Molecular Function	GO:0019239	deaminase activity	0.15357	0.433219	1	0	1	6
GO:0034722 gamma-glutamyl-peptidase activity	1	0.15357	0.435	0.167	Molecular Function	GO:0034722	gamma-glutamyl-peptidase activity	0.15357	0.433219	0	1	1	6
GO:0047627 adenylylsulfatase activity	1	0.15357	0.435	0.167	Molecular Function	GO:0047627	adenylylsulfatase activity	0.15357	0.433219	1	0	1	6
GO:0052662 zeaxanthin epoxidase activity	1	0.15357	0.435	0.167	Molecular Function	GO:0052662	zeaxanthin epoxidase activity	0.15357	0.433219	1	0	1	6
GO:0070405 ammonium ion binding	1	0.15357	0.435	0.167	Molecular Function	GO:0070405	ammonium ion binding	0.15357	0.433219	0	1	1	6
GO:0001871 pattern binding	3	0.156674	1.304	0.06	Molecular Function	GO:0001871	pattern binding	0.156674	0.436585	3	0	3	50
GO:0030247 polysaccharide binding	3	0.156674	1.304	0.06	Molecular Function	GO:0030247	polysaccharide binding	0.156674	0.436585	3	0	3	50
GO:0048468 cell development	13	0.173774	4.797	0.038	Biological Process	GO:0048468	cell development	0.173774	0.437194	9	4	13	346
GO:0009251 glucan catabolic process	2	0.174291	0.738	0.074	Biological Process	GO:0009251	glucan catabolic process	0.174291	0.437194	2	0	2	27
GO:0044247 cellular polysaccharide catabolic process	2	0.174291	0.738	0.074	Biological Process	GO:0044247	cellular polysaccharide catabolic process	0.174291	0.437194	2	0	2	27
GO:0048871 multicellular organismal homeostasis	2	0.174291	0.738	0.074	Biological Process	GO:0048871	multicellular organismal homeostasis	0.174291	0.437194	2	0	2	27
GO:0051648 vesicle localization	2	0.174291	0.738	0.074	Biological Process	GO:0051648	vesicle localization	0.174291	0.437194	1	1	2	27
GO:0051650 establishment of vesicle localization	2	0.174291	0.738	0.074	Biological Process	GO:0051650	establishment of vesicle localization	0.174291	0.437194	1	1	2	27
GO:0071456 cellular response to hypoxia	2	0.174291	0.738	0.074	Biological Process	GO:0071456	cellular response to hypoxia	0.174291	0.437194	2	0	2	27
GO:1901401 regulation of tetrapyrrole metabolic process	2	0.174291	0.738	0.074	Biological Process	GO:1901401	regulation of tetrapyrrole metabolic process	0.174291	0.437194	2	0	2	27
GO:0009308 amine metabolic process	4	0.174878	1.476	0.051	Biological Process	GO:0009308	amine metabolic process	0.174878	0.438098	2	2	4	78
GO:0008028 monocarboxylic acid transmembrane transporter activity	2	0.158492	0.87	0.077	Molecular Function	GO:0008028	monocarboxylic acid transmembrane transporter activity	0.158492	0.438974	1	1	2	26
GO:0009699 phenylpropanoid biosynthetic process	5	0.176335	1.845	0.047	Biological Process	GO:0009699	phenylpropanoid biosynthetic process	0.176335	0.44015	3	2	5	106
GO:0055082 cellular chemical homeostasis	7	0.177096	2.583	0.043	Biological Process	GO:0055082	cellular chemical homeostasis	0.177096	0.44015	6	1	7	164
GO:0032844 regulation of homeostatic process	3	0.178147	1.107	0.058	Biological Process	GO:0032844	regulation of homeostatic process	0.178147	0.44015	3	0	3	52
GO:0060429 epithelium development	3	0.178147	1.107	0.058	Biological Process	GO:0060429	epithelium development	0.178147	0.44015	2	1	3	52
GO:0006517 protein deglycosylation	1	0.180464	0.369	0.143	Biological Process	GO:0006517	protein deglycosylation	0.180464	0.44015	1	0	1	7
GO:0006880 intracellular sequestering of iron ion	1	0.180464	0.369	0.143	Biological Process	GO:0006880	intracellular sequestering of iron ion	0.180464	0.44015	1	0	1	7
GO:0009118 regulation of nucleoside metabolic process	1	0.180464	0.369	0.143	Biological Process	GO:0009118	regulation of nucleoside metabolic process	0.180464	0.44015	1	0	1	7
GO:0009164 nucleoside catabolic process	1	0.180464	0.369	0.143	Biological Process	GO:0009164	nucleoside catabolic process	0.180464	0.44015	1	0	1	7
GO:0009877 nodulation	1	0.180464	0.369	0.143	Biological Process	GO:0009877	nodulation	0.180464	0.44015	1	0	1	7
GO:0009963 positive regulation of flavonoid biosynthetic process	1	0.180464	0.369	0.143	Biological Process	GO:0009963	positive regulation of flavonoid biosynthetic process	0.180464	0.44015	1	0	1	7
GO:0015713 phosphoglycerate transport	1	0.180464	0.369	0.143	Biological Process	GO:0015713	phosphoglycerate transport	0.180464	0.44015	1	0	1	7
GO:0015840 urea transport	1	0.180464	0.369	0.143	Biological Process	GO:0015840	urea transport	0.180464	0.44015	0	1	1	7
GO:0030203 glycosaminoglycan metabolic process	1	0.180464	0.369	0.143	Biological Process	GO:0030203	glycosaminoglycan metabolic process	0.180464	0.44015	1	0	1	7
GO:0030437 ascospore formation	1	0.180464	0.369	0.143	Biological Process	GO:0030437	ascospore formation	0.180464	0.44015	1	0	1	7
GO:0034656 nucleobase-containing small molecule catabolic process	1	0.180464	0.369	0.143	Biological Process	GO:0034656	nucleobase-containing small molecule catabolic process	0.180464	0.44015	1	0	1	7
GO:0035567 non-canonical Wnt signaling pathway	1	0.180464	0.369	0.143	Biological Process	GO:0035567	non-canonical Wnt signaling pathway	0.180464	0.44015	1	0	1	7
GO:0042454 ribonucleoside catabolic process	1	0.180464	0.369	0.143	Biological Process	GO:0042454	ribonucleoside catabolic process	0.180464	0.44015	1	0	1	7
GO:0044033 multi-organism metabolic process	1	0.180464	0.369	0.143	Biological Process	GO:0044033	multi-organism metabolic process	0.180464	0.44015	1	0	1	7
GO:0060541 respiratory system development	1	0.180464	0.369	0.143	Biological Process	GO:0060541	respiratory system development	0.180464	0.44015	1	0	1	7
GO:0071277 cellular response to calcium ion	1	0.180464	0.369	0.143	Biological Process	GO:0071277	cellular response to calcium ion	0.180464	0.44015	1	0	1	7
GO:0097577 sequestering of iron ion	1	0.180464	0.369	0.143	Biological Process	GO:0097577	sequestering of iron ion	0.180464	0.44015	1	0	1	7
GO:0016106 sesquiterpenoid biosynthetic process	2	0.184425	0.738	0.071	Biological Process	GO:0016106	sesquiterpenoid biosynthetic process	0.184425	0.449247	1	1	2	28
GO:0000904 cell morphogenesis involved in differentiation	8	0.184945	2.952	0.041	Biological Process	GO:0000904	cell morphogenesis involved in differentiation	0.184945	0.449949	5	3	8	196
GO:0016102 diterpenoid biosynthetic process	3	0.185199	1.107	0.057	Biological Process	GO:0016102	diterpenoid biosynthetic process	0.185199	0.450002	3	0	3	53
GO:0070838 divalent metal ion transport	5	0.185851	1.845	0.046	Biological Process	GO:0070838	divalent metal ion transport	0.185851	0.45102	5	0	5	108
GO:0051093 negative regulation of developmental process	6	0.186467	2.214	0.044	Biological Process	GO:0051093	negative regulation of developmental process	0.186467	0.451949	5	1	6	137
GO:0098590 plasma membrane region	3	0.0987011	1.186	0.071	Cellular Component	GO:0098590	plasma membrane region	0.0987011	0.453128	3	0	3	42
GO:0004180 carboxypeptidase activity	2	0.168244	0.87	0.074	Molecular Function	GO:0004180	carboxypeptidase activity	0.168244	0.453859	2	0	2	27
GO:0016671 oxidoreductase activity, acting on a sulfur group of donors, disulfide as acceptor	2	0.168244	0.87	0.074	Molecular Function	GO:0016671	oxidoreductase activity, acting on a sulfur group of donors, disulfide as acceptor	0.168244	0.453859	2	0	2	27
GO:0043492 ATPase activity, coupled to movement of substances	6	0.169527	2.609	0.044	Molecular Function	GO:0043492	ATPase activity, coupled to movement of substances	0.169527	0.453859	5	1	6	136
GO:0003973 (S)-2-hydroxy-acid oxidase activity	1	0.176776	0.435	0.143	Molecular Function	GO:0003973	(S)-2-hydroxy-acid oxidase activity	0.176776	0.453859	1	0	1	7
GO:0004301 epoxide hydrolase activity	1	0.176776	0.435	0.143	Molecular Function	GO:0004301	epoxide hydrolase activity	0.176776	0.453859	1	0	1	7
GO:0008466 glycogenin glucosyltransferase activity	1	0.176776	0.435	0.143	Molecular Function	GO:0008466	glycogenin glucosyltransferase activity	0.176776	0.453859	1	0	1	7
GO:0010295 (+)-abscisic acid 8'-hydroxylase activity	1	0.176776	0.435	0.143	Molecular Function	GO:0010295	(+)-abscisic acid 8'-hydroxylase activity	0.176776	0.453859	0	1	1	7
GO:0015120 phosphoglycerate transmembrane transporter activity	1	0.176776	0.435	0.143	Molecular Function	GO:0015120	phosphoglycerate transmembrane transporter activity	0.176776	0.453859	1	0	1	7
GO:0016803 ether hydrolase activity	1	0.176776	0.435	0.143	Molecular Function	GO:0016803	ether hydrolase activity	0.176776	0.453859	1	0	1	7
GO:0042577 lipid phosphatase activity	1	0.176776	0.435	0.143	Molecular Function	GO:0042577	lipid phosphatase activity	0.176776	0.453859	1	0	1	7
GO:0046429 4-hydroxy-3-methylbut-2-en-1-yl diphosphate synthase activity	1	0.176776	0.435	0.143	Molecular Function	GO:0046429	4-hydroxy-3-methylbut-2-en-1-yl diphosphate synthase activity	0.176776	0.453859	1	0	1	7
GO:0046556 alpha-L-arabinofuranosidase activity	1	0.176776	0.435	0.143	Molecular Function	GO:0046556	alpha-L-arabinofuranosidase activity	0.176776	0.453859	1	0	1	7
GO:0090447 glycerol-3-phosphate 2-O-acyltransferase activity	1	0.176776	0.435	0.143	Molecular Function	GO:0090447	glycerol-3-phosphate 2-O-acyltransferase activity	0.176776	0.453859	1	0	1	7
GO:0048584 positive regulation of response to stimulus	12	0.18762	4.428	0.037	Biological Process	GO:0048584	positive regulation of response to stimulus	0.18762	0.454177	9	3	12	320
GO:0008422 beta-glucosidase activity	2	0.178095	0.87	0.071	Molecular Function	GO:0008422	beta-glucosidase activity	0.178095	0.454688	2	0	2	28
GO:0005873 plus-end kinesin complex	1	0.101591	0.395	0.25	Cellular Component	GO:0005873	plus-end kinesin complex	0.101591	0.456033	0	1	1	4
GO:0009620 response to fungus	13	0.189145	4.797	0.037	Biological Process	GO:0009620	response to fungus	0.189145	0.456952	13	0	13	352
GO:0055085 transmembrane transport	28	0.189238	10.332	0.033	Biological Process	GO:0055085	transmembrane transport	0.189238	0.456952	25	3	28	839
GO:0072511 divalent inorganic cation transport	5	0.190678	1.845	0.046	Biological Process	GO:0072511	divalent inorganic cation transport	0.190678	0.459856	5	0	5	109
GO:0010256 endomembrane system organization	4	0.191767	1.476	0.049	Biological Process	GO:0010256	endomembrane system organization	0.191767	0.46096	4	0	4	81
GO:0000302 response to reactive oxygen species	8	0.191983	2.952	0.04	Biological Process	GO:0000302	response to reactive oxygen species	0.191983	0.46096	8	0	8	198
GO:0048831 regulation of shoot system development	8	0.191983	2.952	0.04	Biological Process	GO:0048831	regulation of shoot system development	0.191983	0.46096	4	4	8	198
GO:0010114 response to red light	3	0.192324	1.107	0.056	Biological Process	GO:0010114	response to red light	0.192324	0.46096	3	0	3	54
GO:0046467 membrane lipid biosynthetic process	3	0.192324	1.107	0.056	Biological Process	GO:0046467	membrane lipid biosynthetic process	0.192324	0.46096	1	2	3	54
GO:0015405 P-P-bond-hydrolysis-driven transmembrane transporter activity	6	0.185781	2.609	0.043	Molecular Function	GO:0015405	P-P-bond-hydrolysis-driven transmembrane transporter activity	0.185781	0.464809	5	1	6	140
GO:0004722 protein serine/threonine phosphatase activity	2	0.188032	0.87	0.069	Molecular Function	GO:0004722	protein serine/threonine phosphatase activity	0.188032	0.464809	1	1	2	29
GO:0015399 primary active transmembrane transporter activity	6	0.189938	2.609	0.043	Molecular Function	GO:0015399	primary active transmembrane transporter activity	0.189938	0.464809	5	1	6	141
GO:0042578 phosphoric ester hydrolase activity	8	0.193379	3.478	0.039	Molecular Function	GO:0042578	phosphoric ester hydrolase activity	0.193379	0.464809	5	3	8	203
GO:0022804 active transmembrane transporter activity	10	0.194108	4.348	0.038	Molecular Function	GO:0022804	active transmembrane transporter activity	0.194108	0.464809	9	1	10	266
GO:0008236 serine-type peptidase activity	3	0.1977	1.304	0.054	Molecular Function	GO:0008236	serine-type peptidase activity	0.1977	0.464809	3	0	3	56
GO:0017171 serine hydrolase activity	3	0.1977	1.304	0.054	Molecular Function	GO:0017171	serine hydrolase activity	0.1977	0.464809	3	0	3	56
GO:0008081 phosphoric diester hydrolase activity	2	0.198044	0.87	0.067	Molecular Function	GO:0008081	phosphoric diester hydrolase activity	0.198044	0.464809	1	1	2	30
GO:0004629 phospholipase C activity	1	0.199349	0.435	0.125	Molecular Function	GO:0004629	phospholipase C activity	0.199349	0.464809	1	0	1	8
GO:0004709 MAP kinase kinase kinase activity	1	0.199349	0.435	0.125	Molecular Function	GO:0004709	MAP kinase kinase kinase activity	0.199349	0.464809	1	0	1	8
GO:0008061 chitin binding	1	0.199349	0.435	0.125	Molecular Function	GO:0008061	chitin binding	0.199349	0.464809	1	0	1	8
GO:0034511 U3 snoRNA binding	1	0.199349	0.435	0.125	Molecular Function	GO:0034511	U3 snoRNA binding	0.199349	0.464809	1	0	1	8
GO:0042879 aldonate transmembrane transporter activity	1	0.199349	0.435	0.125	Molecular Function	GO:0042879	aldonate transmembrane transporter activity	0.199349	0.464809	1	0	1	8
GO:0052592 oxidoreductase activity, acting on CH or CH2 groups, with an iron-sulfur protein as acceptor	1	0.199349	0.435	0.125	Molecular Function	GO:0052592	oxidoreductase activity, acting on CH or CH2 groups, with an iron-sulfur protein as acceptor	0.199349	0.464809	1	0	1	8
GO:0052638 indole-3-butyrate beta-glucosyltransferase activity	1	0.199349	0.435	0.125	Molecular Function	GO:0052638	indole-3-butyrate beta-glucosyltransferase activity	0.199349	0.464809	1	0	1	8
GO:0071917 triose-phosphate transmembrane transporter activity	1	0.199349	0.435	0.125	Molecular Function	GO:0071917	triose-phosphate transmembrane transporter activity	0.199349	0.464809	1	0	1	8
GO:1990538 xylan O-acetyltransferase activity	1	0.199349	0.435	0.125	Molecular Function	GO:1990538	xylan O-acetyltransferase activity	0.199349	0.464809	0	1	1	8
GO:0016131 brassinosteroid metabolic process	2	0.194642	0.738	0.069	Biological Process	GO:0016131	brassinosteroid metabolic process	0.194642	0.46519	1	1	2	29
GO:0036294 cellular response to decreased oxygen levels	2	0.194642	0.738	0.069	Biological Process	GO:0036294	cellular response to decreased oxygen levels	0.194642	0.46519	2	0	2	29
GO:0051239 regulation of multicellular organismal process	22	0.195892	8.118	0.034	Biological Process	GO:0051239	regulation of multicellular organismal process	0.195892	0.46519	16	6	22	645
GO:0097306 cellular response to alcohol	10	0.197418	3.69	0.038	Biological Process	GO:0097306	cellular response to alcohol	0.197418	0.46519	6	4	10	261
GO:0006633 fatty acid biosynthetic process	4	0.197509	1.476	0.049	Biological Process	GO:0006633	fatty acid biosynthetic process	0.197509	0.46519	3	1	4	82
GO:0044249 cellular biosynthetic process	94	0.19939	34.686	0.03	Biological Process	GO:0044249	cellular biosynthetic process	0.19939	0.46519	72	22	94	3109
GO:0015994 chlorophyll metabolic process	3	0.199517	1.107	0.055	Biological Process	GO:0015994	chlorophyll metabolic process	0.199517	0.46519	3	0	3	55
GO:0015711 organic anion transport	7	0.200118	2.583	0.041	Biological Process	GO:0015711	organic anion transport	0.200118	0.46519	5	2	7	170
GO:0071241 cellular response to inorganic substance	5	0.200464	1.845	0.045	Biological Process	GO:0071241	cellular response to inorganic substance	0.200464	0.46519	3	2	5	111
GO:0000186 activation of MAPKK activity	1	0.203446	0.369	0.125	Biological Process	GO:0000186	activation of MAPKK activity	0.203446	0.46519	1	0	1	8
GO:0006949 syncytium formation	1	0.203446	0.369	0.125	Biological Process	GO:0006949	syncytium formation	0.203446	0.46519	1	0	1	8
GO:0009269 response to desiccation	1	0.203446	0.369	0.125	Biological Process	GO:0009269	response to desiccation	0.203446	0.46519	0	1	1	8
GO:0009643 photosynthetic acclimation	1	0.203446	0.369	0.125	Biological Process	GO:0009643	photosynthetic acclimation	0.203446	0.46519	1	0	1	8
GO:0009697 salicylic acid biosynthetic process	1	0.203446	0.369	0.125	Biological Process	GO:0009697	salicylic acid biosynthetic process	0.203446	0.46519	1	0	1	8
GO:0009700 indole phytoalexin biosynthetic process	1	0.203446	0.369	0.125	Biological Process	GO:0009700	indole phytoalexin biosynthetic process	0.203446	0.46519	0	1	1	8
GO:0009939 positive regulation of gibberellic acid mediated signaling pathway	1	0.203446	0.369	0.125	Biological Process	GO:0009939	positive regulation of gibberellic acid mediated signaling pathway	0.203446	0.46519	0	1	1	8
GO:0010120 camalexin biosynthetic process	1	0.203446	0.369	0.125	Biological Process	GO:0010120	camalexin biosynthetic process	0.203446	0.46519	0	1	1	8
GO:0010371 regulation of gibberellin biosynthetic process	1	0.203446	0.369	0.125	Biological Process	GO:0010371	regulation of gibberellin biosynthetic process	0.203446	0.46519	1	0	1	8
GO:0010731 protein glutathionylation	1	0.203446	0.369	0.125	Biological Process	GO:0010731	protein glutathionylation	0.203446	0.46519	0	1	1	8
GO:0015717 triose phosphate transport	1	0.203446	0.369	0.125	Biological Process	GO:0015717	triose phosphate transport	0.203446	0.46519	1	0	1	8
GO:0019048 modulation by virus of host morphology or physiology	1	0.203446	0.369	0.125	Biological Process	GO:0019048	modulation by virus of host morphology or physiology	0.203446	0.46519	1	0	1	8
GO:0019218 regulation of steroid metabolic process	1	0.203446	0.369	0.125	Biological Process	GO:0019218	regulation of steroid metabolic process	0.203446	0.46519	1	0	1	8
GO:0031540 regulation of anthocyanin biosynthetic process	1	0.203446	0.369	0.125	Biological Process	GO:0031540	regulation of anthocyanin biosynthetic process	0.203446	0.46519	1	0	1	8
GO:0035436 triose phosphate transmembrane transport	1	0.203446	0.369	0.125	Biological Process	GO:0035436	triose phosphate transmembrane transport	0.203446	0.46519	1	0	1	8
GO:0042873 aldonate transport	1	0.203446	0.369	0.125	Biological Process	GO:0042873	aldonate transport	0.203446	0.46519	1	0	1	8
GO:0043433 negative regulation of sequence-specific DNA binding transcription factor activity	1	0.203446	0.369	0.125	Biological Process	GO:0043433	negative regulation of sequence-specific DNA binding transcription factor activity	0.203446	0.46519	1	0	1	8
GO:0043935 sexual sporulation resulting in formation of a cellular spore	1	0.203446	0.369	0.125	Biological Process	GO:0043935	sexual sporulation resulting in formation of a cellular spore	0.203446	0.46519	1	0	1	8
GO:0045144 meiotic sister chromatid segregation	1	0.203446	0.369	0.125	Biological Process	GO:0045144	meiotic sister chromatid segregation	0.203446	0.46519	1	0	1	8
GO:0046217 indole phytoalexin metabolic process	1	0.203446	0.369	0.125	Biological Process	GO:0046217	indole phytoalexin metabolic process	0.203446	0.46519	0	1	1	8
GO:0046513 ceramide biosynthetic process	1	0.203446	0.369	0.125	Biological Process	GO:0046513	ceramide biosynthetic process	0.203446	0.46519	1	0	1	8
GO:0048496 maintenance of organ identity	1	0.203446	0.369	0.125	Biological Process	GO:0048496	maintenance of organ identity	0.203446	0.46519	1	0	1	8
GO:0051131 chaperone-mediated protein complex assembly	1	0.203446	0.369	0.125	Biological Process	GO:0051131	chaperone-mediated protein complex assembly	0.203446	0.46519	1	0	1	8
GO:0052126 movement in host environment	1	0.203446	0.369	0.125	Biological Process	GO:0052126	movement in host environment	0.203446	0.46519	1	0	1	8
GO:0052192 movement in environment of other organism involved in symbiotic interaction	1	0.203446	0.369	0.125	Biological Process	GO:0052192	movement in environment of other organism involved in symbiotic interaction	0.203446	0.46519	1	0	1	8
GO:0052317 camalexin metabolic process	1	0.203446	0.369	0.125	Biological Process	GO:0052317	camalexin metabolic process	0.203446	0.46519	0	1	1	8
GO:0070413 trehalose metabolism in response to stress	1	0.203446	0.369	0.125	Biological Process	GO:0070413	trehalose metabolism in response to stress	0.203446	0.46519	1	0	1	8
GO:0072001 renal system development	1	0.203446	0.369	0.125	Biological Process	GO:0072001	renal system development	0.203446	0.46519	1	0	1	8
GO:1900459 positive regulation of brassinosteroid mediated signaling pathway	1	0.203446	0.369	0.125	Biological Process	GO:1900459	positive regulation of brassinosteroid mediated signaling pathway	0.203446	0.46519	0	1	1	8
GO:1902652 secondary alcohol metabolic process	1	0.203446	0.369	0.125	Biological Process	GO:1902652	secondary alcohol metabolic process	0.203446	0.46519	1	0	1	8
GO:0002833 positive regulation of response to biotic stimulus	2	0.204928	0.738	0.067	Biological Process	GO:0002833	positive regulation of response to biotic stimulus	0.204928	0.465286	2	0	2	30
GO:0006665 sphingolipid metabolic process	2	0.204928	0.738	0.067	Biological Process	GO:0006665	sphingolipid metabolic process	0.204928	0.465286	1	1	2	30
GO:0009687 abscisic acid metabolic process	2	0.204928	0.738	0.067	Biological Process	GO:0009687	abscisic acid metabolic process	0.204928	0.465286	1	1	2	30
GO:0043288 apocarotenoid metabolic process	2	0.204928	0.738	0.067	Biological Process	GO:0043288	apocarotenoid metabolic process	0.204928	0.465286	1	1	2	30
GO:0071453 cellular response to oxygen levels	2	0.204928	0.738	0.067	Biological Process	GO:0071453	cellular response to oxygen levels	0.204928	0.465286	2	0	2	30
GO:1902644 tertiary alcohol metabolic process	2	0.204928	0.738	0.067	Biological Process	GO:1902644	tertiary alcohol metabolic process	0.204928	0.465286	1	1	2	30
GO:0040007 growth	18	0.205402	6.642	0.035	Biological Process	GO:0040007	growth	0.205402	0.465819	12	6	18	519
GO:0002253 activation of immune response	3	0.206773	1.107	0.054	Biological Process	GO:0002253	activation of immune response	0.206773	0.468378	3	0	3	56
GO:0016787 hydrolase activity	58	0.20226	25.217	0.03	Molecular Function	GO:0016787	hydrolase activity	0.20226	0.469202	51	7	58	1909
GO:0021700 developmental maturation	7	0.208042	2.583	0.041	Biological Process	GO:0021700	developmental maturation	0.208042	0.470705	4	3	7	172
GO:0005319 lipid transporter activity	2	0.208119	0.87	0.065	Molecular Function	GO:0005319	lipid transporter activity	0.208119	0.477941	0	2	2	31
GO:0008171 O-methyltransferase activity	2	0.208119	0.87	0.065	Molecular Function	GO:0008171	O-methyltransferase activity	0.208119	0.477941	2	0	2	31
GO:0032989 cellular component morphogenesis	15	0.212848	5.535	0.035	Biological Process	GO:0032989	cellular component morphogenesis	0.212848	0.479783	10	5	15	425
GO:0071396 cellular response to lipid	12	0.212942	4.428	0.036	Biological Process	GO:0071396	cellular response to lipid	0.212942	0.479783	7	5	12	329
GO:0016143 S-glycoside metabolic process	3	0.214088	1.107	0.053	Biological Process	GO:0016143	S-glycoside metabolic process	0.214088	0.479783	2	1	3	57
GO:0019757 glycosinolate metabolic process	3	0.214088	1.107	0.053	Biological Process	GO:0019757	glycosinolate metabolic process	0.214088	0.479783	2	1	3	57
GO:0019760 glucosinolate metabolic process	3	0.214088	1.107	0.053	Biological Process	GO:0019760	glucosinolate metabolic process	0.214088	0.479783	2	1	3	57
GO:0010087 phloem or xylem histogenesis	4	0.215037	1.476	0.047	Biological Process	GO:0010087	phloem or xylem histogenesis	0.215037	0.479783	3	1	4	85
GO:0048731 system development	53	0.215089	19.557	0.031	Biological Process	GO:0048731	system development	0.215089	0.479783	37	16	53	1701
GO:0006637 acyl-CoA metabolic process	2	0.215271	0.738	0.065	Biological Process	GO:0006637	acyl-CoA metabolic process	0.215271	0.479783	1	1	2	31
GO:0010166 wax metabolic process	2	0.215271	0.738	0.065	Biological Process	GO:0010166	wax metabolic process	0.215271	0.479783	2	0	2	31
GO:0010345 suberin biosynthetic process	2	0.215271	0.738	0.065	Biological Process	GO:0010345	suberin biosynthetic process	0.215271	0.479783	1	1	2	31
GO:0016128 phytosteroid metabolic process	2	0.215271	0.738	0.065	Biological Process	GO:0016128	phytosteroid metabolic process	0.215271	0.479783	1	1	2	31
GO:0035383 thioester metabolic process	2	0.215271	0.738	0.065	Biological Process	GO:0035383	thioester metabolic process	0.215271	0.479783	1	1	2	31
GO:0098661 inorganic anion transmembrane transport	2	0.215271	0.738	0.065	Biological Process	GO:0098661	inorganic anion transmembrane transport	0.215271	0.479783	2	0	2	31
GO:0016620 oxidoreductase activity, acting on the aldehyde or oxo group of donors, NAD or NADP as acceptor	2	0.218246	0.87	0.062	Molecular Function	GO:0016620	oxidoreductase activity, acting on the aldehyde or oxo group of donors, NAD or NADP as acceptor	0.218246	0.486235	1	1	2	32
GO:0004049 anthranilate synthase activity	1	0.221306	0.435	0.111	Molecular Function	GO:0004049	anthranilate synthase activity	0.221306	0.486235	0	1	1	9
GO:0004564 beta-fructofuranosidase activity	1	0.221306	0.435	0.111	Molecular Function	GO:0004564	beta-fructofuranosidase activity	0.221306	0.486235	1	0	1	9
GO:0004630 phospholipase D activity	1	0.221306	0.435	0.111	Molecular Function	GO:0004630	phospholipase D activity	0.221306	0.486235	0	1	1	9
GO:0005086 ARF guanyl-nucleotide exchange factor activity	1	0.221306	0.435	0.111	Molecular Function	GO:0005086	ARF guanyl-nucleotide exchange factor activity	0.221306	0.486235	0	1	1	9
GO:0005199 structural constituent of cell wall	1	0.221306	0.435	0.111	Molecular Function	GO:0005199	structural constituent of cell wall	0.221306	0.486235	0	1	1	9
GO:0008242 omega peptidase activity	1	0.221306	0.435	0.111	Molecular Function	GO:0008242	omega peptidase activity	0.221306	0.486235	0	1	1	9
GO:0016783 sulfurtransferase activity	1	0.221306	0.435	0.111	Molecular Function	GO:0016783	sulfurtransferase activity	0.221306	0.486235	1	0	1	9
GO:0070569 uridylyltransferase activity	1	0.221306	0.435	0.111	Molecular Function	GO:0070569	uridylyltransferase activity	0.221306	0.486235	1	0	1	9
GO:0072329 monocarboxylic acid catabolic process	3	0.221457	1.107	0.052	Biological Process	GO:0072329	monocarboxylic acid catabolic process	0.221457	0.488613	3	0	3	58
GO:0044767 single-organism developmental process	78	0.223259	28.782	0.03	Biological Process	GO:0044767	single-organism developmental process	0.223259	0.488613	59	19	78	2572
GO:0010675 regulation of cellular carbohydrate metabolic process	2	0.225662	0.738	0.062	Biological Process	GO:0010675	regulation of cellular carbohydrate metabolic process	0.225662	0.488613	1	1	2	32
GO:0031098 stress-activated protein kinase signaling cascade	2	0.225662	0.738	0.062	Biological Process	GO:0031098	stress-activated protein kinase signaling cascade	0.225662	0.488613	1	1	2	32
GO:0000919 cell plate assembly	1	0.225785	0.369	0.111	Biological Process	GO:0000919	cell plate assembly	0.225785	0.488613	0	1	1	9
GO:0001655 urogenital system development	1	0.225785	0.369	0.111	Biological Process	GO:0001655	urogenital system development	0.225785	0.488613	1	0	1	9
GO:0005978 glycogen biosynthetic process	1	0.225785	0.369	0.111	Biological Process	GO:0005978	glycogen biosynthetic process	0.225785	0.488613	1	0	1	9
GO:0006491 N-glycan processing	1	0.225785	0.369	0.111	Biological Process	GO:0006491	N-glycan processing	0.225785	0.488613	1	0	1	9
GO:0006596 polyamine biosynthetic process	1	0.225785	0.369	0.111	Biological Process	GO:0006596	polyamine biosynthetic process	0.225785	0.488613	1	0	1	9
GO:0007600 sensory perception	1	0.225785	0.369	0.111	Biological Process	GO:0007600	sensory perception	0.225785	0.488613	1	0	1	9
GO:0010067 procambium histogenesis	1	0.225785	0.369	0.111	Biological Process	GO:0010067	procambium histogenesis	0.225785	0.488613	1	0	1	9
GO:0015692 lead ion transport	1	0.225785	0.369	0.111	Biological Process	GO:0015692	lead ion transport	0.225785	0.488613	1	0	1	9
GO:0015908 fatty acid transport	1	0.225785	0.369	0.111	Biological Process	GO:0015908	fatty acid transport	0.225785	0.488613	0	1	1	9
GO:0030178 negative regulation of Wnt signaling pathway	1	0.225785	0.369	0.111	Biological Process	GO:0030178	negative regulation of Wnt signaling pathway	0.225785	0.488613	1	0	1	9
GO:0030808 regulation of nucleotide biosynthetic process	1	0.225785	0.369	0.111	Biological Process	GO:0030808	regulation of nucleotide biosynthetic process	0.225785	0.488613	1	0	1	9
GO:0042439 ethanolamine-containing compound metabolic process	1	0.225785	0.369	0.111	Biological Process	GO:0042439	ethanolamine-containing compound metabolic process	0.225785	0.488613	0	1	1	9
GO:0046794 transport of virus	1	0.225785	0.369	0.111	Biological Process	GO:0046794	transport of virus	0.225785	0.488613	1	0	1	9
GO:0048562 embryonic organ morphogenesis	1	0.225785	0.369	0.111	Biological Process	GO:0048562	embryonic organ morphogenesis	0.225785	0.488613	1	0	1	9
GO:0052314 phytoalexin metabolic process	1	0.225785	0.369	0.111	Biological Process	GO:0052314	phytoalexin metabolic process	0.225785	0.488613	0	1	1	9
GO:0052315 phytoalexin biosynthetic process	1	0.225785	0.369	0.111	Biological Process	GO:0052315	phytoalexin biosynthetic process	0.225785	0.488613	0	1	1	9
GO:0071474 cellular hyperosmotic response	1	0.225785	0.369	0.111	Biological Process	GO:0071474	cellular hyperosmotic response	0.225785	0.488613	1	0	1	9
GO:0071475 cellular hyperosmotic salinity response	1	0.225785	0.369	0.111	Biological Process	GO:0071475	cellular hyperosmotic salinity response	0.225785	0.488613	1	0	1	9
GO:0090090 negative regulation of canonical Wnt signaling pathway	1	0.225785	0.369	0.111	Biological Process	GO:0090090	negative regulation of canonical Wnt signaling pathway	0.225785	0.488613	1	0	1	9
GO:0090376 seed trichome differentiation	1	0.225785	0.369	0.111	Biological Process	GO:0090376	seed trichome differentiation	0.225785	0.488613	0	1	1	9
GO:0090378 seed trichome elongation	1	0.225785	0.369	0.111	Biological Process	GO:0090378	seed trichome elongation	0.225785	0.488613	0	1	1	9
GO:1900371 regulation of purine nucleotide biosynthetic process	1	0.225785	0.369	0.111	Biological Process	GO:1900371	regulation of purine nucleotide biosynthetic process	0.225785	0.488613	1	0	1	9
GO:0050832 defense response to fungus	10	0.226361	3.69	0.037	Biological Process	GO:0050832	defense response to fungus	0.226361	0.489313	10	0	10	270
GO:0032502 developmental process	80	0.228325	29.52	0.03	Biological Process	GO:0032502	developmental process	0.228325	0.493008	61	19	80	2646
GO:0016125 sterol metabolic process	3	0.228877	1.107	0.051	Biological Process	GO:0016125	sterol metabolic process	0.228877	0.493652	2	1	3	59
GO:0009967 positive regulation of signal transduction	5	0.230786	1.845	0.043	Biological Process	GO:0009967	positive regulation of signal transduction	0.230786	0.497215	2	3	5	117
GO:0009705 plant-type vacuole membrane	5	0.113685	1.976	0.052	Cellular Component	GO:0009705	plant-type vacuole membrane	0.113685	0.499225	4	1	5	97
GO:0000325 plant-type vacuole	7	0.116355	2.767	0.045	Cellular Component	GO:0000325	plant-type vacuole	0.116355	0.500079	6	1	7	155
GO:0007275 multicellular organism development	66	0.233016	24.354	0.031	Biological Process	GO:0007275	multicellular organism development	0.233016	0.501462	48	18	66	2163
GO:0009789 positive regulation of abscisic acid-activated signaling pathway	2	0.236088	0.738	0.061	Biological Process	GO:0009789	positive regulation of abscisic acid-activated signaling pathway	0.236088	0.506376	1	1	2	33
GO:0006972 hyperosmotic response	3	0.236343	1.107	0.05	Biological Process	GO:0006972	hyperosmotic response	0.236343	0.506376	1	2	3	60
GO:0045017 glycerolipid biosynthetic process	3	0.236343	1.107	0.05	Biological Process	GO:0045017	glycerolipid biosynthetic process	0.236343	0.506376	2	1	3	60
GO:2000242 negative regulation of reproductive process	3	0.236343	1.107	0.05	Biological Process	GO:2000242	negative regulation of reproductive process	0.236343	0.506376	2	1	3	60
GO:1902679 negative regulation of RNA biosynthetic process	9	0.238647	3.321	0.037	Biological Process	GO:1902679	negative regulation of RNA biosynthetic process	0.238647	0.510185	6	3	9	242
GO:1903507 negative regulation of nucleic acid-templated transcription	9	0.238647	3.321	0.037	Biological Process	GO:1903507	negative regulation of nucleic acid-templated transcription	0.238647	0.510185	6	3	9	242
GO:0008202 steroid metabolic process	4	0.239033	1.476	0.045	Biological Process	GO:0008202	steroid metabolic process	0.239033	0.510446	3	1	4	89
GO:0048856 anatomical structure development	74	0.239366	27.306	0.03	Biological Process	GO:0048856	anatomical structure development	0.239366	0.510596	56	18	74	2446
GO:0051050 positive regulation of transport	3	0.243852	1.107	0.049	Biological Process	GO:0051050	positive regulation of transport	0.243852	0.513265	3	0	3	61
GO:0048580 regulation of post-embryonic development	12	0.245747	4.428	0.035	Biological Process	GO:0048580	regulation of post-embryonic development	0.245747	0.513265	8	4	12	340
GO:0044419 interspecies interaction between organisms	5	0.246421	1.845	0.042	Biological Process	GO:0044419	interspecies interaction between organisms	0.246421	0.513265	5	0	5	120
GO:0045491 xylan metabolic process	2	0.246539	0.738	0.059	Biological Process	GO:0045491	xylan metabolic process	0.246539	0.513265	1	1	2	34
GO:0006672 ceramide metabolic process	1	0.2475	0.369	0.1	Biological Process	GO:0006672	ceramide metabolic process	0.2475	0.513265	1	0	1	10
GO:0006805 xenobiotic metabolic process	1	0.2475	0.369	0.1	Biological Process	GO:0006805	xenobiotic metabolic process	0.2475	0.513265	1	0	1	10
GO:0007135 meiosis II	1	0.2475	0.369	0.1	Biological Process	GO:0007135	meiosis II	0.2475	0.513265	1	0	1	10
GO:0007569 cell aging	1	0.2475	0.369	0.1	Biological Process	GO:0007569	cell aging	0.2475	0.513265	1	0	1	10
GO:0009395 phospholipid catabolic process	1	0.2475	0.369	0.1	Biological Process	GO:0009395	phospholipid catabolic process	0.2475	0.513265	0	1	1	10
GO:0009403 toxin biosynthetic process	1	0.2475	0.369	0.1	Biological Process	GO:0009403	toxin biosynthetic process	0.2475	0.513265	0	1	1	10
GO:0009645 response to low light intensity stimulus	1	0.2475	0.369	0.1	Biological Process	GO:0009645	response to low light intensity stimulus	0.2475	0.513265	1	0	1	10
GO:0009942 longitudinal axis specification	1	0.2475	0.369	0.1	Biological Process	GO:0009942	longitudinal axis specification	0.2475	0.513265	0	1	1	10
GO:0010047 fruit dehiscence	1	0.2475	0.369	0.1	Biological Process	GO:0010047	fruit dehiscence	0.2475	0.513265	1	0	1	10
GO:0010264 myo-inositol hexakisphosphate biosynthetic process	1	0.2475	0.369	0.1	Biological Process	GO:0010264	myo-inositol hexakisphosphate biosynthetic process	0.2475	0.513265	1	0	1	10
GO:0032507 maintenance of protein location in cell	1	0.2475	0.369	0.1	Biological Process	GO:0032507	maintenance of protein location in cell	0.2475	0.513265	1	0	1	10
GO:0033517 myo-inositol hexakisphosphate metabolic process	1	0.2475	0.369	0.1	Biological Process	GO:0033517	myo-inositol hexakisphosphate metabolic process	0.2475	0.513265	1	0	1	10
GO:0042759 long-chain fatty acid biosynthetic process	1	0.2475	0.369	0.1	Biological Process	GO:0042759	long-chain fatty acid biosynthetic process	0.2475	0.513265	1	0	1	10
GO:0043280 positive regulation of cysteine-type endopeptidase activity involved in apoptotic process	1	0.2475	0.369	0.1	Biological Process	GO:0043280	positive regulation of cysteine-type endopeptidase activity involved in apoptotic process	0.2475	0.513265	1	0	1	10
GO:0044766 multi-organism transport	1	0.2475	0.369	0.1	Biological Process	GO:0044766	multi-organism transport	0.2475	0.513265	1	0	1	10
GO:0045185 maintenance of protein location	1	0.2475	0.369	0.1	Biological Process	GO:0045185	maintenance of protein location	0.2475	0.513265	1	0	1	10
GO:0048194 Golgi vesicle budding	1	0.2475	0.369	0.1	Biological Process	GO:0048194	Golgi vesicle budding	0.2475	0.513265	1	0	1	10
GO:0050891 multicellular organismal water homeostasis	1	0.2475	0.369	0.1	Biological Process	GO:0050891	multicellular organismal water homeostasis	0.2475	0.513265	1	0	1	10
GO:0071466 cellular response to xenobiotic stimulus	1	0.2475	0.369	0.1	Biological Process	GO:0071466	cellular response to xenobiotic stimulus	0.2475	0.513265	1	0	1	10
GO:1902579 multi-organism localization	1	0.2475	0.369	0.1	Biological Process	GO:1902579	multi-organism localization	0.2475	0.513265	1	0	1	10
GO:2001056 positive regulation of cysteine-type endopeptidase activity	1	0.2475	0.369	0.1	Biological Process	GO:2001056	positive regulation of cysteine-type endopeptidase activity	0.2475	0.513265	1	0	1	10
GO:2001234 negative regulation of apoptotic signaling pathway	1	0.2475	0.369	0.1	Biological Process	GO:2001234	negative regulation of apoptotic signaling pathway	0.2475	0.513265	1	0	1	10
GO:0071215 cellular response to abscisic acid stimulus	8	0.251963	2.952	0.037	Biological Process	GO:0071215	cellular response to abscisic acid stimulus	0.251963	0.521961	5	3	8	214
GO:0009380 excinuclease repair complex	1	0.12534	0.395	0.2	Cellular Component	GO:0009380	excinuclease repair complex	0.12534	0.523531	1	0	1	5
GO:0098589 membrane region	3	0.126995	1.186	0.064	Cellular Component	GO:0098589	membrane region	0.126995	0.523531	3	0	3	47
GO:0015101 organic cation transmembrane transporter activity	1	0.242663	0.435	0.1	Molecular Function	GO:0015101	organic cation transmembrane transporter activity	0.242663	0.528081	1	0	1	10
GO:0016801 hydrolase activity, acting on ether bonds	1	0.242663	0.435	0.1	Molecular Function	GO:0016801	hydrolase activity, acting on ether bonds	0.242663	0.528081	1	0	1	10
GO:0006811 ion transport	21	0.25585	7.749	0.033	Biological Process	GO:0006811	ion transport	0.25585	0.529448	17	4	21	640
GO:0009809 lignin biosynthetic process	2	0.257007	0.738	0.057	Biological Process	GO:0009809	lignin biosynthetic process	0.257007	0.530146	2	0	2	35
GO:0010374 stomatal complex development	2	0.257007	0.738	0.057	Biological Process	GO:0010374	stomatal complex development	0.257007	0.530146	1	1	2	35
GO:0032147 activation of protein kinase activity	2	0.257007	0.738	0.057	Biological Process	GO:0032147	activation of protein kinase activity	0.257007	0.530146	1	1	2	35
GO:0015144 carbohydrate transmembrane transporter activity	3	0.248321	1.304	0.048	Molecular Function	GO:0015144	carbohydrate transmembrane transporter activity	0.248321	0.535295	3	0	3	63
GO:1901476 carbohydrate transporter activity	3	0.248321	1.304	0.048	Molecular Function	GO:1901476	carbohydrate transporter activity	0.248321	0.535295	3	0	3	63
GO:0042440 pigment metabolic process	6	0.263281	2.214	0.039	Biological Process	GO:0042440	pigment metabolic process	0.263281	0.53694	6	0	6	154
GO:0071407 cellular response to organic cyclic compound	8	0.263839	2.952	0.037	Biological Process	GO:0071407	cellular response to organic cyclic compound	0.263839	0.53694	4	4	8	217
GO:0023051 regulation of signaling	15	0.266264	5.535	0.034	Biological Process	GO:0023051	regulation of signaling	0.266264	0.53694	11	4	15	445
GO:0071370 cellular response to gibberellin stimulus	3	0.266589	1.107	0.047	Biological Process	GO:0071370	cellular response to gibberellin stimulus	0.266589	0.53694	1	2	3	64
GO:0002237 response to molecule of bacterial origin	2	0.267482	0.738	0.056	Biological Process	GO:0002237	response to molecule of bacterial origin	0.267482	0.53694	2	0	2	36
GO:0006714 sesquiterpenoid metabolic process	2	0.267482	0.738	0.056	Biological Process	GO:0006714	sesquiterpenoid metabolic process	0.267482	0.53694	1	1	2	36
GO:0010109 regulation of photosynthesis	2	0.267482	0.738	0.056	Biological Process	GO:0010109	regulation of photosynthesis	0.267482	0.53694	2	0	2	36
GO:0010214 seed coat development	2	0.267482	0.738	0.056	Biological Process	GO:0010214	seed coat development	0.267482	0.53694	2	0	2	36
GO:0015995 chlorophyll biosynthetic process	2	0.267482	0.738	0.056	Biological Process	GO:0015995	chlorophyll biosynthetic process	0.267482	0.53694	2	0	2	36
GO:0033865 nucleoside bisphosphate metabolic process	2	0.267482	0.738	0.056	Biological Process	GO:0033865	nucleoside bisphosphate metabolic process	0.267482	0.53694	1	1	2	36
GO:0033875 ribonucleoside bisphosphate metabolic process	2	0.267482	0.738	0.056	Biological Process	GO:0033875	ribonucleoside bisphosphate metabolic process	0.267482	0.53694	1	1	2	36
GO:0034032 purine nucleoside bisphosphate metabolic process	2	0.267482	0.738	0.056	Biological Process	GO:0034032	purine nucleoside bisphosphate metabolic process	0.267482	0.53694	1	1	2	36
GO:0023056 positive regulation of signaling	5	0.267678	1.845	0.04	Biological Process	GO:0023056	positive regulation of signaling	0.267678	0.53694	2	3	5	124
GO:0007369 gastrulation	1	0.268608	0.369	0.091	Biological Process	GO:0007369	gastrulation	0.268608	0.53694	1	0	1	11
GO:0010440 stomatal lineage progression	1	0.268608	0.369	0.091	Biological Process	GO:0010440	stomatal lineage progression	0.268608	0.53694	1	0	1	11
GO:0030435 sporulation resulting in formation of a cellular spore	1	0.268608	0.369	0.091	Biological Process	GO:0030435	sporulation resulting in formation of a cellular spore	0.268608	0.53694	1	0	1	11
GO:0030497 fatty acid elongation	1	0.268608	0.369	0.091	Biological Process	GO:0030497	fatty acid elongation	0.268608	0.53694	0	1	1	11
GO:0032509 endosome transport via multivesicular body sorting pathway	1	0.268608	0.369	0.091	Biological Process	GO:0032509	endosome transport via multivesicular body sorting pathway	0.268608	0.53694	0	1	1	11
GO:0035435 phosphate ion transmembrane transport	1	0.268608	0.369	0.091	Biological Process	GO:0035435	phosphate ion transmembrane transport	0.268608	0.53694	1	0	1	11
GO:0042761 very long-chain fatty acid biosynthetic process	1	0.268608	0.369	0.091	Biological Process	GO:0042761	very long-chain fatty acid biosynthetic process	0.268608	0.53694	0	1	1	11
GO:0043393 regulation of protein binding	1	0.268608	0.369	0.091	Biological Process	GO:0043393	regulation of protein binding	0.268608	0.53694	1	0	1	11
GO:0048568 embryonic organ development	1	0.268608	0.369	0.091	Biological Process	GO:0048568	embryonic organ development	0.268608	0.53694	1	0	1	11
GO:0048732 gland development	1	0.268608	0.369	0.091	Biological Process	GO:0048732	gland development	0.268608	0.53694	1	0	1	11
GO:0051091 positive regulation of sequence-specific DNA binding transcription factor activity	1	0.268608	0.369	0.091	Biological Process	GO:0051091	positive regulation of sequence-specific DNA binding transcription factor activity	0.268608	0.53694	1	0	1	11
GO:0060828 regulation of canonical Wnt signaling pathway	1	0.268608	0.369	0.091	Biological Process	GO:0060828	regulation of canonical Wnt signaling pathway	0.268608	0.53694	1	0	1	11
GO:0071218 cellular response to misfolded protein	1	0.268608	0.369	0.091	Biological Process	GO:0071218	cellular response to misfolded protein	0.268608	0.53694	1	0	1	11
GO:0071219 cellular response to molecule of bacterial origin	1	0.268608	0.369	0.091	Biological Process	GO:0071219	cellular response to molecule of bacterial origin	0.268608	0.53694	1	0	1	11
GO:0071985 multivesicular body sorting pathway	1	0.268608	0.369	0.091	Biological Process	GO:0071985	multivesicular body sorting pathway	0.268608	0.53694	0	1	1	11
GO:1902074 response to salt	1	0.268608	0.369	0.091	Biological Process	GO:1902074	response to salt	0.268608	0.53694	1	0	1	11
GO:2000032 regulation of secondary shoot formation	1	0.268608	0.369	0.091	Biological Process	GO:2000032	regulation of secondary shoot formation	0.268608	0.53694	0	1	1	11
GO:0005516 calmodulin binding	5	0.252844	2.174	0.04	Molecular Function	GO:0005516	calmodulin binding	0.252844	0.542486	3	2	5	124
GO:0046148 pigment biosynthetic process	5	0.273056	1.845	0.04	Biological Process	GO:0046148	pigment biosynthetic process	0.273056	0.545269	5	0	5	125
GO:0010942 positive regulation of cell death	3	0.274226	1.107	0.046	Biological Process	GO:0010942	positive regulation of cell death	0.274226	0.547042	3	0	3	65
GO:0015926 glucosidase activity	2	0.259074	0.87	0.056	Molecular Function	GO:0015926	glucosidase activity	0.259074	0.54723	2	0	2	36
GO:0016413 O-acetyltransferase activity	2	0.259074	0.87	0.056	Molecular Function	GO:0016413	O-acetyltransferase activity	0.259074	0.54723	1	1	2	36
GO:0030599 pectinesterase activity	2	0.259074	0.87	0.056	Molecular Function	GO:0030599	pectinesterase activity	0.259074	0.54723	2	0	2	36
GO:0070011 peptidase activity, acting on L-amino acid peptides	9	0.261498	3.913	0.035	Molecular Function	GO:0070011	peptidase activity, acting on L-amino acid peptides	0.261498	0.54723	8	1	9	254
GO:0008238 exopeptidase activity	3	0.26315	1.304	0.046	Molecular Function	GO:0008238	exopeptidase activity	0.26315	0.54723	2	1	3	65
GO:0008514 organic anion transmembrane transporter activity	5	0.263253	2.174	0.04	Molecular Function	GO:0008514	organic anion transmembrane transporter activity	0.263253	0.54723	4	1	5	126
GO:0005315 inorganic phosphate transmembrane transporter activity	1	0.263437	0.435	0.091	Molecular Function	GO:0005315	inorganic phosphate transmembrane transporter activity	0.263437	0.54723	1	0	1	11
GO:0000911 cytokinesis by cell plate formation	2	0.277956	0.738	0.054	Biological Process	GO:0000911	cytokinesis by cell plate formation	0.277956	0.553343	0	2	2	37
GO:0046474 glycerophospholipid biosynthetic process	2	0.277956	0.738	0.054	Biological Process	GO:0046474	glycerophospholipid biosynthetic process	0.277956	0.553343	1	1	2	37
GO:0016903 oxidoreductase activity, acting on the aldehyde or oxo group of donors	2	0.269316	0.87	0.054	Molecular Function	GO:0016903	oxidoreductase activity, acting on the aldehyde or oxo group of donors	0.269316	0.556911	1	1	2	37
GO:0006869 lipid transport	3	0.281886	1.107	0.045	Biological Process	GO:0006869	lipid transport	0.281886	0.559444	1	2	3	66
GO:0009816 defense response to bacterium, incompatible interaction	3	0.281886	1.107	0.045	Biological Process	GO:0009816	defense response to bacterium, incompatible interaction	0.281886	0.559444	3	0	3	66
GO:0034219 carbohydrate transmembrane transport	3	0.281886	1.107	0.045	Biological Process	GO:0034219	carbohydrate transmembrane transport	0.281886	0.559444	3	0	3	66
GO:0044093 positive regulation of molecular function	7	0.283984	2.583	0.037	Biological Process	GO:0044093	positive regulation of molecular function	0.283984	0.561	6	1	7	190
GO:2000026 regulation of multicellular organismal development	18	0.285766	6.642	0.033	Biological Process	GO:2000026	regulation of multicellular organismal development	0.285766	0.561	13	5	18	552
GO:0006664 glycolipid metabolic process	2	0.28842	0.738	0.053	Biological Process	GO:0006664	glycolipid metabolic process	0.28842	0.561	0	2	2	38
GO:0032103 positive regulation of response to external stimulus	2	0.28842	0.738	0.053	Biological Process	GO:0032103	positive regulation of response to external stimulus	0.28842	0.561	2	0	2	38
GO:0045454 cell redox homeostasis	2	0.28842	0.738	0.053	Biological Process	GO:0045454	cell redox homeostasis	0.28842	0.561	1	1	2	38
GO:1903509 liposaccharide metabolic process	2	0.28842	0.738	0.053	Biological Process	GO:1903509	liposaccharide metabolic process	0.28842	0.561	0	2	2	38
GO:0000304 response to singlet oxygen	1	0.289127	0.369	0.083	Biological Process	GO:0000304	response to singlet oxygen	0.289127	0.561	1	0	1	12
GO:0006012 galactose metabolic process	1	0.289127	0.369	0.083	Biological Process	GO:0006012	galactose metabolic process	0.289127	0.561	1	0	1	12
GO:0006140 regulation of nucleotide metabolic process	1	0.289127	0.369	0.083	Biological Process	GO:0006140	regulation of nucleotide metabolic process	0.289127	0.561	1	0	1	12
GO:0009904 chloroplast accumulation movement	1	0.289127	0.369	0.083	Biological Process	GO:0009904	chloroplast accumulation movement	0.289127	0.561	1	0	1	12
GO:0010222 stem vascular tissue pattern formation	1	0.289127	0.369	0.083	Biological Process	GO:0010222	stem vascular tissue pattern formation	0.289127	0.561	0	1	1	12
GO:0010413 glucuronoxylan metabolic process	1	0.289127	0.369	0.083	Biological Process	GO:0010413	glucuronoxylan metabolic process	0.289127	0.561	1	0	1	12
GO:0010417 glucuronoxylan biosynthetic process	1	0.289127	0.369	0.083	Biological Process	GO:0010417	glucuronoxylan biosynthetic process	0.289127	0.561	1	0	1	12
GO:0010950 positive regulation of endopeptidase activity	1	0.289127	0.369	0.083	Biological Process	GO:0010950	positive regulation of endopeptidase activity	0.289127	0.561	1	0	1	12
GO:0022413 reproductive process in single-celled organism	1	0.289127	0.369	0.083	Biological Process	GO:0022413	reproductive process in single-celled organism	0.289127	0.561	1	0	1	12
GO:0030111 regulation of Wnt signaling pathway	1	0.289127	0.369	0.083	Biological Process	GO:0030111	regulation of Wnt signaling pathway	0.289127	0.561	1	0	1	12
GO:0032505 reproduction of a single-celled organism	1	0.289127	0.369	0.083	Biological Process	GO:0032505	reproduction of a single-celled organism	0.289127	0.561	1	0	1	12
GO:0032958 inositol phosphate biosynthetic process	1	0.289127	0.369	0.083	Biological Process	GO:0032958	inositol phosphate biosynthetic process	0.289127	0.561	1	0	1	12
GO:0046886 positive regulation of hormone biosynthetic process	1	0.289127	0.369	0.083	Biological Process	GO:0046886	positive regulation of hormone biosynthetic process	0.289127	0.561	1	0	1	12
GO:0060070 canonical Wnt signaling pathway	1	0.289127	0.369	0.083	Biological Process	GO:0060070	canonical Wnt signaling pathway	0.289127	0.561	1	0	1	12
GO:0060688 regulation of morphogenesis of a branching structure	1	0.289127	0.369	0.083	Biological Process	GO:0060688	regulation of morphogenesis of a branching structure	0.289127	0.561	0	1	1	12
GO:1900542 regulation of purine nucleotide metabolic process	1	0.289127	0.369	0.083	Biological Process	GO:1900542	regulation of purine nucleotide metabolic process	0.289127	0.561	1	0	1	12
GO:0048528 post-embryonic root development	5	0.289324	1.845	0.039	Biological Process	GO:0048528	post-embryonic root development	0.289324	0.561	3	2	5	128
GO:0032504 multicellular organism reproduction	7	0.292836	2.583	0.036	Biological Process	GO:0032504	multicellular organism reproduction	0.292836	0.567241	4	3	7	192
GO:0010038 response to metal ion	15	0.294653	5.535	0.033	Biological Process	GO:0010038	response to metal ion	0.294653	0.569881	12	3	15	455
GO:0051241 negative regulation of multicellular organismal process	5	0.294787	1.845	0.039	Biological Process	GO:0051241	negative regulation of multicellular organismal process	0.294787	0.569881	4	1	5	129
GO:0015672 monovalent inorganic cation transport	8	0.296271	2.952	0.036	Biological Process	GO:0015672	monovalent inorganic cation transport	0.296271	0.571611	8	0	8	225
GO:0045892 negative regulation of transcription, DNA-templated	8	0.296271	2.952	0.036	Biological Process	GO:0045892	negative regulation of transcription, DNA-templated	0.296271	0.571611	6	2	8	225
GO:0009637 response to blue light	3	0.297258	1.107	0.044	Biological Process	GO:0009637	response to blue light	0.297258	0.572946	2	1	3	68
GO:0000990 transcription factor activity, core RNA polymerase binding	1	0.283643	0.435	0.083	Molecular Function	GO:0000990	transcription factor activity, core RNA polymerase binding	0.283643	0.573561	0	1	1	12
GO:0004843 thiol-dependent ubiquitin-specific protease activity	1	0.283643	0.435	0.083	Molecular Function	GO:0004843	thiol-dependent ubiquitin-specific protease activity	0.283643	0.573561	1	0	1	12
GO:0009922 fatty acid elongase activity	1	0.283643	0.435	0.083	Molecular Function	GO:0009922	fatty acid elongase activity	0.283643	0.573561	0	1	1	12
GO:0016790 thiolester hydrolase activity	1	0.283643	0.435	0.083	Molecular Function	GO:0016790	thiolester hydrolase activity	0.283643	0.573561	1	0	1	12
GO:0016833 oxo-acid-lyase activity	1	0.283643	0.435	0.083	Molecular Function	GO:0016833	oxo-acid-lyase activity	0.283643	0.573561	0	1	1	12
GO:0016032 viral process	2	0.298866	0.738	0.051	Biological Process	GO:0016032	viral process	0.298866	0.574333	2	0	2	39
GO:0042743 hydrogen peroxide metabolic process	2	0.298866	0.738	0.051	Biological Process	GO:0042743	hydrogen peroxide metabolic process	0.298866	0.574333	2	0	2	39
GO:0048574 long-day photoperiodism, flowering	2	0.298866	0.738	0.051	Biological Process	GO:0048574	long-day photoperiodism, flowering	0.298866	0.574333	2	0	2	39
GO:0010646 regulation of cell communication	15	0.300443	5.535	0.033	Biological Process	GO:0010646	regulation of cell communication	0.300443	0.576706	11	4	15	457
GO:0016054 organic acid catabolic process	4	0.301291	1.476	0.04	Biological Process	GO:0016054	organic acid catabolic process	0.301291	0.576706	4	0	4	99
GO:0046395 carboxylic acid catabolic process	4	0.301291	1.476	0.04	Biological Process	GO:0046395	carboxylic acid catabolic process	0.301291	0.576706	4	0	4	99
GO:0048527 lateral root development	4	0.301291	1.476	0.04	Biological Process	GO:0048527	lateral root development	0.301291	0.576706	3	1	4	99
GO:0016052 carbohydrate catabolic process	4	0.307637	1.476	0.04	Biological Process	GO:0016052	carbohydrate catabolic process	0.307637	0.580552	4	0	4	100
GO:0006515 misfolded or incompletely synthesized protein catabolic process	1	0.309072	0.369	0.077	Biological Process	GO:0006515	misfolded or incompletely synthesized protein catabolic process	0.309072	0.580552	1	0	1	13
GO:0006521 regulation of cellular amino acid metabolic process	1	0.309072	0.369	0.077	Biological Process	GO:0006521	regulation of cellular amino acid metabolic process	0.309072	0.580552	1	0	1	13
GO:0006595 polyamine metabolic process	1	0.309072	0.369	0.077	Biological Process	GO:0006595	polyamine metabolic process	0.309072	0.580552	1	0	1	13
GO:0007368 determination of left/right symmetry	1	0.309072	0.369	0.077	Biological Process	GO:0007368	determination of left/right symmetry	0.309072	0.580552	1	0	1	13
GO:0007409 axonogenesis	1	0.309072	0.369	0.077	Biological Process	GO:0007409	axonogenesis	0.309072	0.580552	1	0	1	13
GO:0010065 primary meristem tissue development	1	0.309072	0.369	0.077	Biological Process	GO:0010065	primary meristem tissue development	0.309072	0.580552	1	0	1	13
GO:0010508 positive regulation of autophagy	1	0.309072	0.369	0.077	Biological Process	GO:0010508	positive regulation of autophagy	0.309072	0.580552	1	0	1	13
GO:0010952 positive regulation of peptidase activity	1	0.309072	0.369	0.077	Biological Process	GO:0010952	positive regulation of peptidase activity	0.309072	0.580552	1	0	1	13
GO:0016123 xanthophyll biosynthetic process	1	0.309072	0.369	0.077	Biological Process	GO:0016123	xanthophyll biosynthetic process	0.309072	0.580552	1	0	1	13
GO:0019369 arachidonic acid metabolic process	1	0.309072	0.369	0.077	Biological Process	GO:0019369	arachidonic acid metabolic process	0.309072	0.580552	1	0	1	13
GO:0033238 regulation of cellular amine metabolic process	1	0.309072	0.369	0.077	Biological Process	GO:0033238	regulation of cellular amine metabolic process	0.309072	0.580552	1	0	1	13
GO:0043281 regulation of cysteine-type endopeptidase activity involved in apoptotic process	1	0.309072	0.369	0.077	Biological Process	GO:0043281	regulation of cysteine-type endopeptidase activity involved in apoptotic process	0.309072	0.580552	1	0	1	13
GO:0043406 positive regulation of MAP kinase activity	1	0.309072	0.369	0.077	Biological Process	GO:0043406	positive regulation of MAP kinase activity	0.309072	0.580552	1	0	1	13
GO:0050804 modulation of synaptic transmission	1	0.309072	0.369	0.077	Biological Process	GO:0050804	modulation of synaptic transmission	0.309072	0.580552	1	0	1	13
GO:0050878 regulation of body fluid levels	1	0.309072	0.369	0.077	Biological Process	GO:0050878	regulation of body fluid levels	0.309072	0.580552	1	0	1	13
GO:0051552 flavone metabolic process	1	0.309072	0.369	0.077	Biological Process	GO:0051552	flavone metabolic process	0.309072	0.580552	1	0	1	13
GO:0051553 flavone biosynthetic process	1	0.309072	0.369	0.077	Biological Process	GO:0051553	flavone biosynthetic process	0.309072	0.580552	1	0	1	13
GO:0060562 epithelial tube morphogenesis	1	0.309072	0.369	0.077	Biological Process	GO:0060562	epithelial tube morphogenesis	0.309072	0.580552	1	0	1	13
GO:0006935 chemotaxis	2	0.309288	0.738	0.05	Biological Process	GO:0006935	chemotaxis	0.309288	0.580552	1	1	2	40
GO:0010647 positive regulation of cell communication	5	0.311274	1.845	0.038	Biological Process	GO:0010647	positive regulation of cell communication	0.311274	0.583714	2	3	5	132
GO:0048583 regulation of response to stimulus	25	0.317072	9.225	0.031	Biological Process	GO:0048583	regulation of response to stimulus	0.317072	0.594013	19	6	25	802
GO:0042330 taxis	2	0.319679	0.738	0.049	Biological Process	GO:0042330	taxis	0.319679	0.597357	1	1	2	41
GO:0070592 cell wall polysaccharide biosynthetic process	2	0.319679	0.738	0.049	Biological Process	GO:0070592	cell wall polysaccharide biosynthetic process	0.319679	0.597357	2	0	2	41
GO:0044707 single-multicellular organism process	68	0.320186	25.092	0.03	Biological Process	GO:0044707	single-multicellular organism process	0.320186	0.597357	50	18	68	2296
GO:0008643 carbohydrate transport	3	0.320398	1.107	0.042	Biological Process	GO:0008643	carbohydrate transport	0.320398	0.597357	3	0	3	71
GO:0010051 xylem and phloem pattern formation	3	0.320398	1.107	0.042	Biological Process	GO:0010051	xylem and phloem pattern formation	0.320398	0.597357	2	1	3	71
GO:1903506 regulation of nucleic acid-templated transcription	44	0.326113	16.236	0.03	Biological Process	GO:1903506	regulation of nucleic acid-templated transcription	0.326113	0.600265	31	13	44	1462
GO:2001141 regulation of RNA biosynthetic process	44	0.326113	16.236	0.03	Biological Process	GO:2001141	regulation of RNA biosynthetic process	0.326113	0.600265	31	13	44	1462
GO:0006928 movement of cell or subcellular component	6	0.32668	2.214	0.036	Biological Process	GO:0006928	movement of cell or subcellular component	0.32668	0.600265	5	1	6	167
GO:0008283 cell proliferation	6	0.32668	2.214	0.036	Biological Process	GO:0008283	cell proliferation	0.32668	0.600265	5	1	6	167
GO:0006855 drug transmembrane transport	4	0.32675	1.476	0.039	Biological Process	GO:0006855	drug transmembrane transport	0.32675	0.600265	3	1	4	103
GO:0071695 anatomical structure maturation	5	0.327886	1.845	0.037	Biological Process	GO:0071695	anatomical structure maturation	0.327886	0.600265	2	3	5	135
GO:0000038 very long-chain fatty acid metabolic process	1	0.328459	0.369	0.071	Biological Process	GO:0000038	very long-chain fatty acid metabolic process	0.328459	0.600265	0	1	1	14
GO:0006020 inositol metabolic process	1	0.328459	0.369	0.071	Biological Process	GO:0006020	inositol metabolic process	0.328459	0.600265	1	0	1	14
GO:0006040 amino sugar metabolic process	1	0.328459	0.369	0.071	Biological Process	GO:0006040	amino sugar metabolic process	0.328459	0.600265	1	0	1	14
GO:0009410 response to xenobiotic stimulus	1	0.328459	0.369	0.071	Biological Process	GO:0009410	response to xenobiotic stimulus	0.328459	0.600265	1	0	1	14
GO:0010540 basipetal auxin transport	1	0.328459	0.369	0.071	Biological Process	GO:0010540	basipetal auxin transport	0.328459	0.600265	0	1	1	14
GO:0016055 Wnt signaling pathway	1	0.328459	0.369	0.071	Biological Process	GO:0016055	Wnt signaling pathway	0.328459	0.600265	1	0	1	14
GO:0019288 isopentenyl diphosphate biosynthetic process, methylerythritol 4-phosphate pathway	1	0.328459	0.369	0.071	Biological Process	GO:0019288	isopentenyl diphosphate biosynthetic process, methylerythritol 4-phosphate pathway	0.328459	0.600265	1	0	1	14
GO:0043009 chordate embryonic development	1	0.328459	0.369	0.071	Biological Process	GO:0043009	chordate embryonic development	0.328459	0.600265	1	0	1	14
GO:0046864 isoprenoid transport	1	0.328459	0.369	0.071	Biological Process	GO:0046864	isoprenoid transport	0.328459	0.600265	1	0	1	14
GO:0046865 terpenoid transport	1	0.328459	0.369	0.071	Biological Process	GO:0046865	terpenoid transport	0.328459	0.600265	1	0	1	14
GO:0052325 cell wall pectin biosynthetic process	1	0.328459	0.369	0.071	Biological Process	GO:0052325	cell wall pectin biosynthetic process	0.328459	0.600265	1	0	1	14
GO:0071346 cellular response to interferon-gamma	1	0.328459	0.369	0.071	Biological Process	GO:0071346	cellular response to interferon-gamma	0.328459	0.600265	1	0	1	14
GO:0072529 pyrimidine-containing compound catabolic process	1	0.328459	0.369	0.071	Biological Process	GO:0072529	pyrimidine-containing compound catabolic process	0.328459	0.600265	1	0	1	14
GO:0080024 indolebutyric acid metabolic process	1	0.328459	0.369	0.071	Biological Process	GO:0080024	indolebutyric acid metabolic process	0.328459	0.600265	1	0	1	14
GO:0080168 abscisic acid transport	1	0.328459	0.369	0.071	Biological Process	GO:0080168	abscisic acid transport	0.328459	0.600265	1	0	1	14
GO:0006109 regulation of carbohydrate metabolic process	2	0.330032	0.738	0.048	Biological Process	GO:0006109	regulation of carbohydrate metabolic process	0.330032	0.600875	1	1	2	42
GO:0009808 lignin metabolic process	2	0.330032	0.738	0.048	Biological Process	GO:0009808	lignin metabolic process	0.330032	0.600875	2	0	2	42
GO:0044038 cell wall macromolecule biosynthetic process	2	0.330032	0.738	0.048	Biological Process	GO:0044038	cell wall macromolecule biosynthetic process	0.330032	0.600875	2	0	2	42
GO:0070589 cellular component macromolecule biosynthetic process	2	0.330032	0.738	0.048	Biological Process	GO:0070589	cellular component macromolecule biosynthetic process	0.330032	0.600875	2	0	2	42
GO:0008374 O-acyltransferase activity	3	0.300633	1.304	0.043	Molecular Function	GO:0008374	O-acyltransferase activity	0.300633	0.602638	2	1	3	70
GO:0016725 oxidoreductase activity, acting on CH or CH2 groups	1	0.303297	0.435	0.077	Molecular Function	GO:0016725	oxidoreductase activity, acting on CH or CH2 groups	0.303297	0.602638	1	0	1	13
GO:0036459 thiol-dependent ubiquitinyl hydrolase activity	1	0.303297	0.435	0.077	Molecular Function	GO:0036459	thiol-dependent ubiquitinyl hydrolase activity	0.303297	0.602638	1	0	1	13
GO:0101005 ubiquitinyl hydrolase activity	1	0.303297	0.435	0.077	Molecular Function	GO:0101005	ubiquitinyl hydrolase activity	0.303297	0.602638	1	0	1	13
GO:0034220 ion transmembrane transport	16	0.333316	5.904	0.032	Biological Process	GO:0034220	ion transmembrane transport	0.333316	0.606285	14	2	16	502
GO:0044699 single-organism process	196	0.334046	72.325	0.029	Biological Process	GO:0044699	single-organism process	0.334046	0.607043	155	41	196	6862
GO:0015698 inorganic anion transport	3	0.33584	1.107	0.041	Biological Process	GO:0015698	inorganic anion transport	0.33584	0.608592	3	0	3	73
GO:0035821 modification of morphology or physiology of other organism	3	0.33584	1.107	0.041	Biological Process	GO:0035821	modification of morphology or physiology of other organism	0.33584	0.608592	3	0	3	73
GO:0072657 protein localization to membrane	3	0.33584	1.107	0.041	Biological Process	GO:0072657	protein localization to membrane	0.33584	0.608592	3	0	3	73
GO:0006631 fatty acid metabolic process	6	0.336642	2.214	0.036	Biological Process	GO:0006631	fatty acid metabolic process	0.336642	0.609476	4	2	6	169
GO:0098662 inorganic cation transmembrane transport	9	0.337386	3.321	0.034	Biological Process	GO:0098662	inorganic cation transmembrane transport	0.337386	0.610253	9	0	9	268
GO:0098660 inorganic ion transmembrane transport	10	0.339974	3.69	0.033	Biological Process	GO:0098660	inorganic ion transmembrane transport	0.339974	0.613881	10	0	10	302
GO:0000272 polysaccharide catabolic process	2	0.340341	0.738	0.047	Biological Process	GO:0000272	polysaccharide catabolic process	0.340341	0.613881	2	0	2	43
GO:1902410 mitotic cytokinetic process	2	0.340341	0.738	0.047	Biological Process	GO:1902410	mitotic cytokinetic process	0.340341	0.613881	0	2	2	43
GO:0051716 cellular response to stimulus	68	0.340884	25.092	0.029	Biological Process	GO:0051716	cellular response to stimulus	0.340884	0.614288	51	17	68	2310
GO:0051253 negative regulation of RNA metabolic process	9	0.341343	3.321	0.033	Biological Process	GO:0051253	negative regulation of RNA metabolic process	0.341343	0.614545	6	3	9	269
GO:0006778 porphyrin-containing compound metabolic process	3	0.343556	1.107	0.041	Biological Process	GO:0006778	porphyrin-containing compound metabolic process	0.343556	0.617252	3	0	3	74
GO:0033013 tetrapyrrole metabolic process	3	0.343556	1.107	0.041	Biological Process	GO:0033013	tetrapyrrole metabolic process	0.343556	0.617252	3	0	3	74
GO:0015893 drug transport	4	0.345935	1.476	0.038	Biological Process	GO:0015893	drug transport	0.345935	0.617252	3	1	4	106
GO:1901362 organic cyclic compound biosynthetic process	61	0.346518	22.509	0.029	Biological Process	GO:1901362	organic cyclic compound biosynthetic process	0.346518	0.617252	43	18	61	2068
GO:0090558 plant epidermis development	7	0.347056	2.583	0.034	Biological Process	GO:0090558	plant epidermis development	0.347056	0.617252	3	4	7	204
GO:0006690 icosanoid metabolic process	1	0.347304	0.369	0.067	Biological Process	GO:0006690	icosanoid metabolic process	0.347304	0.617252	1	0	1	15
GO:0009903 chloroplast avoidance movement	1	0.347304	0.369	0.067	Biological Process	GO:0009903	chloroplast avoidance movement	0.347304	0.617252	1	0	1	15
GO:0010192 mucilage biosynthetic process	1	0.347304	0.369	0.067	Biological Process	GO:0010192	mucilage biosynthetic process	0.347304	0.617252	1	0	1	15
GO:0010588 cotyledon vascular tissue pattern formation	1	0.347304	0.369	0.067	Biological Process	GO:0010588	cotyledon vascular tissue pattern formation	0.347304	0.617252	0	1	1	15
GO:0032885 regulation of polysaccharide biosynthetic process	1	0.347304	0.369	0.067	Biological Process	GO:0032885	regulation of polysaccharide biosynthetic process	0.347304	0.617252	0	1	1	15
GO:0034341 response to interferon-gamma	1	0.347304	0.369	0.067	Biological Process	GO:0034341	response to interferon-gamma	0.347304	0.617252	1	0	1	15
GO:0042136 neurotransmitter biosynthetic process	1	0.347304	0.369	0.067	Biological Process	GO:0042136	neurotransmitter biosynthetic process	0.347304	0.617252	0	1	1	15
GO:0048667 cell morphogenesis involved in neuron differentiation	1	0.347304	0.369	0.067	Biological Process	GO:0048667	cell morphogenesis involved in neuron differentiation	0.347304	0.617252	1	0	1	15
GO:0051788 response to misfolded protein	1	0.347304	0.369	0.067	Biological Process	GO:0051788	response to misfolded protein	0.347304	0.617252	1	0	1	15
GO:0010628 positive regulation of gene expression	16	0.347827	5.904	0.032	Biological Process	GO:0010628	positive regulation of gene expression	0.347827	0.617616	12	4	16	507
GO:0006355 regulation of transcription, DNA-templated	43	0.348933	15.867	0.03	Biological Process	GO:0006355	regulation of transcription, DNA-templated	0.348933	0.619013	31	12	43	1440
GO:0032506 cytokinetic process	2	0.350601	0.738	0.045	Biological Process	GO:0032506	cytokinetic process	0.350601	0.620836	0	2	2	44
GO:0048858 cell projection morphogenesis	2	0.350601	0.738	0.045	Biological Process	GO:0048858	cell projection morphogenesis	0.350601	0.620836	2	0	2	44
GO:0098655 cation transmembrane transport	10	0.351207	3.69	0.033	Biological Process	GO:0098655	cation transmembrane transport	0.351207	0.621341	10	0	10	305
GO:0005253 anion channel activity	1	0.322415	0.435	0.071	Molecular Function	GO:0005253	anion channel activity	0.322415	0.625996	1	0	1	14
GO:0008574 ATP-dependent microtubule motor activity, plus-end-directed	1	0.322415	0.435	0.071	Molecular Function	GO:0008574	ATP-dependent microtubule motor activity, plus-end-directed	0.322415	0.625996	0	1	1	14
GO:0016814 hydrolase activity, acting on carbon-nitrogen (but not peptide) bonds, in cyclic amidines	1	0.322415	0.435	0.071	Molecular Function	GO:0016814	hydrolase activity, acting on carbon-nitrogen (but not peptide) bonds, in cyclic amidines	0.322415	0.625996	1	0	1	14
GO:0019905 syntaxin binding	1	0.322415	0.435	0.071	Molecular Function	GO:0019905	syntaxin binding	0.322415	0.625996	1	0	1	14
GO:0080043 quercetin 3-O-glucosyltransferase activity	3	0.323272	1.304	0.041	Molecular Function	GO:0080043	quercetin 3-O-glucosyltransferase activity	0.323272	0.625996	3	0	3	73
GO:0080044 quercetin 7-O-glucosyltransferase activity	3	0.323272	1.304	0.041	Molecular Function	GO:0080044	quercetin 7-O-glucosyltransferase activity	0.323272	0.625996	3	0	3	73
GO:0008233 peptidase activity	9	0.329065	3.913	0.033	Molecular Function	GO:0008233	peptidase activity	0.329065	0.634526	8	1	9	272
GO:0034293 sexual sporulation	2	0.360806	0.738	0.044	Biological Process	GO:0034293	sexual sporulation	0.360806	0.636964	2	0	2	45
GO:0019439 aromatic compound catabolic process	8	0.363512	2.952	0.033	Biological Process	GO:0019439	aromatic compound catabolic process	0.363512	0.636964	8	0	8	241
GO:0000162 tryptophan biosynthetic process	1	0.365622	0.369	0.062	Biological Process	GO:0000162	tryptophan biosynthetic process	0.365622	0.636964	0	1	1	16
GO:0002478 antigen processing and presentation of exogenous peptide antigen	1	0.365622	0.369	0.062	Biological Process	GO:0002478	antigen processing and presentation of exogenous peptide antigen	0.365622	0.636964	0	1	1	16
GO:0006817 phosphate ion transport	1	0.365622	0.369	0.062	Biological Process	GO:0006817	phosphate ion transport	0.365622	0.636964	1	0	1	16
GO:0006900 membrane budding	1	0.365622	0.369	0.062	Biological Process	GO:0006900	membrane budding	0.365622	0.636964	1	0	1	16
GO:0009902 chloroplast relocation	1	0.365622	0.369	0.062	Biological Process	GO:0009902	chloroplast relocation	0.365622	0.636964	1	0	1	16
GO:0010227 floral organ abscission	1	0.365622	0.369	0.062	Biological Process	GO:0010227	floral organ abscission	0.365622	0.636964	1	0	1	16
GO:0015914 phospholipid transport	1	0.365622	0.369	0.062	Biological Process	GO:0015914	phospholipid transport	0.365622	0.636964	0	1	1	16
GO:0019884 antigen processing and presentation of exogenous antigen	1	0.365622	0.369	0.062	Biological Process	GO:0019884	antigen processing and presentation of exogenous antigen	0.365622	0.636964	0	1	1	16
GO:0019886 antigen processing and presentation of exogenous peptide antigen via MHC class II	1	0.365622	0.369	0.062	Biological Process	GO:0019886	antigen processing and presentation of exogenous peptide antigen via MHC class II	0.365622	0.636964	0	1	1	16
GO:0046131 pyrimidine ribonucleoside metabolic process	1	0.365622	0.369	0.062	Biological Process	GO:0046131	pyrimidine ribonucleoside metabolic process	0.365622	0.636964	1	0	1	16
GO:0046219 indolalkylamine biosynthetic process	1	0.365622	0.369	0.062	Biological Process	GO:0046219	indolalkylamine biosynthetic process	0.365622	0.636964	0	1	1	16
GO:0046620 regulation of organ growth	1	0.365622	0.369	0.062	Biological Process	GO:0046620	regulation of organ growth	0.365622	0.636964	0	1	1	16
GO:0051667 establishment of plastid localization	1	0.365622	0.369	0.062	Biological Process	GO:0051667	establishment of plastid localization	0.365622	0.636964	1	0	1	16
GO:1902591 single-organism membrane budding	1	0.365622	0.369	0.062	Biological Process	GO:1902591	single-organism membrane budding	0.365622	0.636964	1	0	1	16
GO:2001233 regulation of apoptotic signaling pathway	1	0.365622	0.369	0.062	Biological Process	GO:2001233	regulation of apoptotic signaling pathway	0.365622	0.636964	1	0	1	16
GO:0008654 phospholipid biosynthetic process	3	0.366651	1.107	0.039	Biological Process	GO:0008654	phospholipid biosynthetic process	0.366651	0.638183	2	1	3	77
GO:0016791 phosphatase activity	6	0.33241	2.609	0.035	Molecular Function	GO:0016791	phosphatase activity	0.33241	0.638283	4	2	6	172
GO:1901137 carbohydrate derivative biosynthetic process	9	0.369233	3.321	0.033	Biological Process	GO:1901137	carbohydrate derivative biosynthetic process	0.369233	0.642101	8	1	9	276
GO:0009742 brassinosteroid mediated signaling pathway	2	0.370951	0.738	0.043	Biological Process	GO:0009742	brassinosteroid mediated signaling pathway	0.370951	0.643358	1	1	2	46
GO:0043068 positive regulation of programmed cell death	2	0.370951	0.738	0.043	Biological Process	GO:0043068	positive regulation of programmed cell death	0.370951	0.643358	2	0	2	46
GO:0048571 long-day photoperiodism	2	0.370951	0.738	0.043	Biological Process	GO:0048571	long-day photoperiodism	0.370951	0.643358	2	0	2	46
GO:0006970 response to osmotic stress	16	0.371311	5.904	0.031	Biological Process	GO:0006970	response to osmotic stress	0.371311	0.643406	9	7	16	515
GO:0001228 transcriptional activator activity, RNA polymerase II transcription regulatory region sequence-specific binding	2	0.340541	0.87	0.045	Molecular Function	GO:0001228	transcriptional activator activity, RNA polymerase II transcription regulatory region sequence-specific binding	0.340541	0.643973	1	1	2	44
GO:0005388 calcium-transporting ATPase activity	1	0.34101	0.435	0.067	Molecular Function	GO:0005388	calcium-transporting ATPase activity	0.34101	0.643973	1	0	1	15
GO:0016638 oxidoreductase activity, acting on the CH-NH2 group of donors	1	0.34101	0.435	0.067	Molecular Function	GO:0016638	oxidoreductase activity, acting on the CH-NH2 group of donors	0.34101	0.643973	1	0	1	15
GO:0019203 carbohydrate phosphatase activity	1	0.34101	0.435	0.067	Molecular Function	GO:0019203	carbohydrate phosphatase activity	0.34101	0.643973	0	1	1	15
GO:0022857 transmembrane transporter activity	22	0.343645	9.565	0.03	Molecular Function	GO:0022857	transmembrane transporter activity	0.343645	0.646279	19	3	22	727
GO:0010876 lipid localization	3	0.374322	1.107	0.038	Biological Process	GO:0010876	lipid localization	0.374322	0.648045	1	2	3	78
GO:0009734 auxin-activated signaling pathway	4	0.377938	1.476	0.036	Biological Process	GO:0009734	auxin-activated signaling pathway	0.377938	0.652164	3	1	4	111
GO:0060341 regulation of cellular localization	4	0.377938	1.476	0.036	Biological Process	GO:0060341	regulation of cellular localization	0.377938	0.652164	3	1	4	111
GO:0032990 cell part morphogenesis	2	0.381032	0.738	0.043	Biological Process	GO:0032990	cell part morphogenesis	0.381032	0.652164	2	0	2	47
GO:0044764 multi-organism cellular process	3	0.381975	1.107	0.038	Biological Process	GO:0044764	multi-organism cellular process	0.381975	0.652164	3	0	3	79
GO:0051656 establishment of organelle localization	3	0.381975	1.107	0.038	Biological Process	GO:0051656	establishment of organelle localization	0.381975	0.652164	2	1	3	79
GO:0005985 sucrose metabolic process	1	0.383428	0.369	0.059	Biological Process	GO:0005985	sucrose metabolic process	0.383428	0.652164	1	0	1	17
GO:0010088 phloem development	1	0.383428	0.369	0.059	Biological Process	GO:0010088	phloem development	0.383428	0.652164	1	0	1	17
GO:0010332 response to gamma radiation	1	0.383428	0.369	0.059	Biological Process	GO:0010332	response to gamma radiation	0.383428	0.652164	0	1	1	17
GO:0019750 chloroplast localization	1	0.383428	0.369	0.059	Biological Process	GO:0019750	chloroplast localization	0.383428	0.652164	1	0	1	17
GO:0042398 cellular modified amino acid biosynthetic process	1	0.383428	0.369	0.059	Biological Process	GO:0042398	cellular modified amino acid biosynthetic process	0.383428	0.652164	1	0	1	17
GO:0043405 regulation of MAP kinase activity	1	0.383428	0.369	0.059	Biological Process	GO:0043405	regulation of MAP kinase activity	0.383428	0.652164	1	0	1	17
GO:0043410 positive regulation of MAPK cascade	1	0.383428	0.369	0.059	Biological Process	GO:0043410	positive regulation of MAPK cascade	0.383428	0.652164	1	0	1	17
GO:0048579 negative regulation of long-day photoperiodism, flowering	1	0.383428	0.369	0.059	Biological Process	GO:0048579	negative regulation of long-day photoperiodism, flowering	0.383428	0.652164	1	0	1	17
GO:0051644 plastid localization	1	0.383428	0.369	0.059	Biological Process	GO:0051644	plastid localization	0.383428	0.652164	1	0	1	17
GO:0052482 defense response by cell wall thickening	1	0.383428	0.369	0.059	Biological Process	GO:0052482	defense response by cell wall thickening	0.383428	0.652164	1	0	1	17
GO:0052544 defense response by callose deposition in cell wall	1	0.383428	0.369	0.059	Biological Process	GO:0052544	defense response by callose deposition in cell wall	0.383428	0.652164	1	0	1	17
GO:0061564 axon development	1	0.383428	0.369	0.059	Biological Process	GO:0061564	axon development	0.383428	0.652164	1	0	1	17
GO:1900376 regulation of secondary metabolite biosynthetic process	1	0.383428	0.369	0.059	Biological Process	GO:1900376	regulation of secondary metabolite biosynthetic process	0.383428	0.652164	0	1	1	17
GO:1900618 regulation of shoot system morphogenesis	1	0.383428	0.369	0.059	Biological Process	GO:1900618	regulation of shoot system morphogenesis	0.383428	0.652164	0	1	1	17
GO:2000142 regulation of DNA-templated transcription, initiation	1	0.383428	0.369	0.059	Biological Process	GO:2000142	regulation of DNA-templated transcription, initiation	0.383428	0.652164	0	1	1	17
GO:0000278 mitotic cell cycle	8	0.384897	2.952	0.033	Biological Process	GO:0000278	mitotic cell cycle	0.384897	0.654088	4	4	8	246
GO:0051701 interaction with host	3	0.389607	1.107	0.037	Biological Process	GO:0051701	interaction with host	0.389607	0.661513	3	0	3	80
GO:1901419 regulation of response to alcohol	4	0.39071	1.476	0.035	Biological Process	GO:1901419	regulation of response to alcohol	0.39071	0.661636	1	3	4	113
GO:0009626 plant-type hypersensitive response	2	0.391044	0.738	0.042	Biological Process	GO:0009626	plant-type hypersensitive response	0.391044	0.661636	2	0	2	48
GO:0034050 host programmed cell death induced by symbiont	2	0.391044	0.738	0.042	Biological Process	GO:0034050	host programmed cell death induced by symbiont	0.391044	0.661636	2	0	2	48
GO:0071367 cellular response to brassinosteroid stimulus	2	0.391044	0.738	0.042	Biological Process	GO:0071367	cellular response to brassinosteroid stimulus	0.391044	0.661636	1	1	2	48
GO:0003677 DNA binding	25	0.353993	10.87	0.03	Molecular Function	GO:0003677	DNA binding	0.353993	0.663011	16	9	25	837
GO:0044403 symbiosis, encompassing mutualism through parasitism	4	0.397083	1.476	0.035	Biological Process	GO:0044403	symbiosis, encompassing mutualism through parasitism	0.397083	0.666245	4	0	4	114
GO:0030001 metal ion transport	8	0.397761	2.952	0.032	Biological Process	GO:0030001	metal ion transport	0.397761	0.666245	7	1	8	249
GO:0000478 endonucleolytic cleavage involved in rRNA processing	1	0.400736	0.369	0.056	Biological Process	GO:0000478	endonucleolytic cleavage involved in rRNA processing	0.400736	0.666245	1	0	1	18
GO:0000479 endonucleolytic cleavage of tricistronic rRNA transcript (SSU-rRNA, 5.8S rRNA, LSU-rRNA)	1	0.400736	0.369	0.056	Biological Process	GO:0000479	endonucleolytic cleavage of tricistronic rRNA transcript (SSU-rRNA, 5.8S rRNA, LSU-rRNA)	0.400736	0.666245	1	0	1	18
GO:0002495 antigen processing and presentation of peptide antigen via MHC class II	1	0.400736	0.369	0.056	Biological Process	GO:0002495	antigen processing and presentation of peptide antigen via MHC class II	0.400736	0.666245	0	1	1	18
GO:0002504 antigen processing and presentation of peptide or polysaccharide antigen via MHC class II	1	0.400736	0.369	0.056	Biological Process	GO:0002504	antigen processing and presentation of peptide or polysaccharide antigen via MHC class II	0.400736	0.666245	0	1	1	18
GO:0006213 pyrimidine nucleoside metabolic process	1	0.400736	0.369	0.056	Biological Process	GO:0006213	pyrimidine nucleoside metabolic process	0.400736	0.666245	1	0	1	18
GO:0009240 isopentenyl diphosphate biosynthetic process	1	0.400736	0.369	0.056	Biological Process	GO:0009240	isopentenyl diphosphate biosynthetic process	0.400736	0.666245	1	0	1	18
GO:0009799 specification of symmetry	1	0.400736	0.369	0.056	Biological Process	GO:0009799	specification of symmetry	0.400736	0.666245	1	0	1	18
GO:0009855 determination of bilateral symmetry	1	0.400736	0.369	0.056	Biological Process	GO:0009855	determination of bilateral symmetry	0.400736	0.666245	1	0	1	18
GO:0015996 chlorophyll catabolic process	1	0.400736	0.369	0.056	Biological Process	GO:0015996	chlorophyll catabolic process	0.400736	0.666245	1	0	1	18
GO:0043647 inositol phosphate metabolic process	1	0.400736	0.369	0.056	Biological Process	GO:0043647	inositol phosphate metabolic process	0.400736	0.666245	1	0	1	18
GO:0046149 pigment catabolic process	1	0.400736	0.369	0.056	Biological Process	GO:0046149	pigment catabolic process	0.400736	0.666245	1	0	1	18
GO:0046490 isopentenyl diphosphate metabolic process	1	0.400736	0.369	0.056	Biological Process	GO:0046490	isopentenyl diphosphate metabolic process	0.400736	0.666245	1	0	1	18
GO:0048812 neuron projection morphogenesis	1	0.400736	0.369	0.056	Biological Process	GO:0048812	neuron projection morphogenesis	0.400736	0.666245	1	0	1	18
GO:1900457 regulation of brassinosteroid mediated signaling pathway	1	0.400736	0.369	0.056	Biological Process	GO:1900457	regulation of brassinosteroid mediated signaling pathway	0.400736	0.666245	0	1	1	18
GO:2000027 regulation of organ morphogenesis	1	0.400736	0.369	0.056	Biological Process	GO:2000027	regulation of organ morphogenesis	0.400736	0.666245	1	0	1	18
GO:2000031 regulation of salicylic acid mediated signaling pathway	1	0.400736	0.369	0.056	Biological Process	GO:2000031	regulation of salicylic acid mediated signaling pathway	0.400736	0.666245	1	0	1	18
GO:0006694 steroid biosynthetic process	2	0.400984	0.738	0.041	Biological Process	GO:0006694	steroid biosynthetic process	0.400984	0.666245	1	1	2	49
GO:0010928 regulation of auxin mediated signaling pathway	2	0.400984	0.738	0.041	Biological Process	GO:0010928	regulation of auxin mediated signaling pathway	0.400984	0.666245	2	0	2	49
GO:0043934 sporulation	2	0.400984	0.738	0.041	Biological Process	GO:0043934	sporulation	0.400984	0.666245	2	0	2	49
GO:0015238 drug transmembrane transporter activity	3	0.360984	1.304	0.038	Molecular Function	GO:0015238	drug transmembrane transporter activity	0.360984	0.670609	2	1	3	78
GO:0090484 drug transporter activity	3	0.360984	1.304	0.038	Molecular Function	GO:0090484	drug transporter activity	0.360984	0.670609	2	1	3	78
GO:0010026 trichome differentiation	3	0.4048	1.107	0.037	Biological Process	GO:0010026	trichome differentiation	0.4048	0.67201	2	1	3	82
GO:0071489 cellular response to red or far red light	2	0.410847	0.738	0.04	Biological Process	GO:0071489	cellular response to red or far red light	0.410847	0.67829	2	0	2	50
GO:0048581 negative regulation of post-embryonic development	3	0.412356	1.107	0.036	Biological Process	GO:0048581	negative regulation of post-embryonic development	0.412356	0.67829	2	1	3	83
GO:0009738 abscisic acid-activated signaling pathway	6	0.417012	2.214	0.032	Biological Process	GO:0009738	abscisic acid-activated signaling pathway	0.417012	0.67829	3	3	6	185
GO:0000578 embryonic axis specification	1	0.41756	0.369	0.053	Biological Process	GO:0000578	embryonic axis specification	0.41756	0.67829	0	1	1	19
GO:0006787 porphyrin-containing compound catabolic process	1	0.41756	0.369	0.053	Biological Process	GO:0006787	porphyrin-containing compound catabolic process	0.41756	0.67829	1	0	1	19
GO:0006879 cellular iron ion homeostasis	1	0.41756	0.369	0.053	Biological Process	GO:0006879	cellular iron ion homeostasis	0.41756	0.67829	1	0	1	19
GO:0007268 synaptic transmission	1	0.41756	0.369	0.053	Biological Process	GO:0007268	synaptic transmission	0.41756	0.67829	1	0	1	19
GO:0009861 jasmonic acid and ethylene-dependent systemic resistance	1	0.41756	0.369	0.053	Biological Process	GO:0009861	jasmonic acid and ethylene-dependent systemic resistance	0.41756	0.67829	0	1	1	19
GO:0016122 xanthophyll metabolic process	1	0.41756	0.369	0.053	Biological Process	GO:0016122	xanthophyll metabolic process	0.41756	0.67829	1	0	1	19
GO:0017062 respiratory chain complex III assembly	1	0.41756	0.369	0.053	Biological Process	GO:0017062	respiratory chain complex III assembly	0.41756	0.67829	1	0	1	19
GO:0019252 starch biosynthetic process	1	0.41756	0.369	0.053	Biological Process	GO:0019252	starch biosynthetic process	0.41756	0.67829	1	0	1	19
GO:0019882 antigen processing and presentation	1	0.41756	0.369	0.053	Biological Process	GO:0019882	antigen processing and presentation	0.41756	0.67829	0	1	1	19
GO:0031537 regulation of anthocyanin metabolic process	1	0.41756	0.369	0.053	Biological Process	GO:0031537	regulation of anthocyanin metabolic process	0.41756	0.67829	1	0	1	19
GO:0032881 regulation of polysaccharide metabolic process	1	0.41756	0.369	0.053	Biological Process	GO:0032881	regulation of polysaccharide metabolic process	0.41756	0.67829	0	1	1	19
GO:0033015 tetrapyrrole catabolic process	1	0.41756	0.369	0.053	Biological Process	GO:0033015	tetrapyrrole catabolic process	0.41756	0.67829	1	0	1	19
GO:0034551 mitochondrial respiratory chain complex III assembly	1	0.41756	0.369	0.053	Biological Process	GO:0034551	mitochondrial respiratory chain complex III assembly	0.41756	0.67829	1	0	1	19
GO:0045995 regulation of embryonic development	1	0.41756	0.369	0.053	Biological Process	GO:0045995	regulation of embryonic development	0.41756	0.67829	1	0	1	19
GO:0048002 antigen processing and presentation of peptide antigen	1	0.41756	0.369	0.053	Biological Process	GO:0048002	antigen processing and presentation of peptide antigen	0.41756	0.67829	0	1	1	19
GO:0048826 cotyledon morphogenesis	1	0.41756	0.369	0.053	Biological Process	GO:0048826	cotyledon morphogenesis	0.41756	0.67829	0	1	1	19
GO:0051445 regulation of meiotic cell cycle	1	0.41756	0.369	0.053	Biological Process	GO:0051445	regulation of meiotic cell cycle	0.41756	0.67829	1	0	1	19
GO:0051668 localization within membrane	1	0.41756	0.369	0.053	Biological Process	GO:0051668	localization within membrane	0.41756	0.67829	1	0	1	19
GO:0071577 zinc II ion transmembrane transport	1	0.41756	0.369	0.053	Biological Process	GO:0071577	zinc II ion transmembrane transport	0.41756	0.67829	1	0	1	19
GO:0097033 mitochondrial respiratory chain complex III biogenesis	1	0.41756	0.369	0.053	Biological Process	GO:0097033	mitochondrial respiratory chain complex III biogenesis	0.41756	0.67829	1	0	1	19
GO:0099536 synaptic signaling	1	0.41756	0.369	0.053	Biological Process	GO:0099536	synaptic signaling	0.41756	0.67829	1	0	1	19
GO:0099537 trans-synaptic signaling	1	0.41756	0.369	0.053	Biological Process	GO:0099537	trans-synaptic signaling	0.41756	0.67829	1	0	1	19
GO:0010604 positive regulation of macromolecule metabolic process	20	0.417679	7.38	0.03	Biological Process	GO:0010604	positive regulation of macromolecule metabolic process	0.417679	0.67829	15	5	20	670
GO:0050793 regulation of developmental process	20	0.420358	7.38	0.03	Biological Process	GO:0050793	regulation of developmental process	0.420358	0.679903	14	6	20	671
GO:0045860 positive regulation of protein kinase activity	2	0.420629	0.738	0.039	Biological Process	GO:0045860	positive regulation of protein kinase activity	0.420629	0.679903	1	1	2	51
GO:0046916 cellular transition metal ion homeostasis	2	0.420629	0.738	0.039	Biological Process	GO:0046916	cellular transition metal ion homeostasis	0.420629	0.679903	1	1	2	51
GO:0048598 embryonic morphogenesis	2	0.420629	0.738	0.039	Biological Process	GO:0048598	embryonic morphogenesis	0.420629	0.679903	1	1	2	51
GO:2000022 regulation of jasmonic acid mediated signaling pathway	2	0.420629	0.738	0.039	Biological Process	GO:2000022	regulation of jasmonic acid mediated signaling pathway	0.420629	0.679903	1	1	2	51
GO:0097659 nucleic acid-templated transcription	44	0.420776	16.236	0.029	Biological Process	GO:0097659	nucleic acid-templated transcription	0.420776	0.679903	31	13	44	1514
GO:0004702 receptor signaling protein serine/threonine kinase activity	1	0.376689	0.435	0.059	Molecular Function	GO:0004702	receptor signaling protein serine/threonine kinase activity	0.376689	0.688587	1	0	1	17
GO:0010329 auxin efflux transmembrane transporter activity	1	0.376689	0.435	0.059	Molecular Function	GO:0010329	auxin efflux transmembrane transporter activity	0.376689	0.688587	1	0	1	17
GO:0016782 transferase activity, transferring sulfur-containing groups	1	0.376689	0.435	0.059	Molecular Function	GO:0016782	transferase activity, transferring sulfur-containing groups	0.376689	0.688587	1	0	1	17
GO:0016899 oxidoreductase activity, acting on the CH-OH group of donors, oxygen as acceptor	1	0.376689	0.435	0.059	Molecular Function	GO:0016899	oxidoreductase activity, acting on the CH-OH group of donors, oxygen as acceptor	0.376689	0.688587	1	0	1	17
GO:0006779 porphyrin-containing compound biosynthetic process	2	0.430328	0.738	0.038	Biological Process	GO:0006779	porphyrin-containing compound biosynthetic process	0.430328	0.691337	2	0	2	52
GO:0009817 defense response to fungus, incompatible interaction	2	0.430328	0.738	0.038	Biological Process	GO:0009817	defense response to fungus, incompatible interaction	0.430328	0.691337	2	0	2	52
GO:0009889 regulation of biosynthetic process	50	0.432099	18.45	0.029	Biological Process	GO:0009889	regulation of biosynthetic process	0.432099	0.691337	35	15	50	1732
GO:0032501 multicellular organismal process	69	0.432981	25.461	0.029	Biological Process	GO:0032501	multicellular organismal process	0.432981	0.691337	51	18	69	2405
GO:0006625 protein targeting to peroxisome	1	0.433913	0.369	0.05	Biological Process	GO:0006625	protein targeting to peroxisome	0.433913	0.691337	1	0	1	20
GO:0009900 dehiscence	1	0.433913	0.369	0.05	Biological Process	GO:0009900	dehiscence	0.433913	0.691337	1	0	1	20
GO:0009913 epidermal cell differentiation	1	0.433913	0.369	0.05	Biological Process	GO:0009913	epidermal cell differentiation	0.433913	0.691337	1	0	1	20
GO:0010469 regulation of receptor activity	1	0.433913	0.369	0.05	Biological Process	GO:0010469	regulation of receptor activity	0.433913	0.691337	1	0	1	20
GO:0019432 triglyceride biosynthetic process	1	0.433913	0.369	0.05	Biological Process	GO:0019432	triglyceride biosynthetic process	0.433913	0.691337	1	0	1	20
GO:0050877 neurological system process	1	0.433913	0.369	0.05	Biological Process	GO:0050877	neurological system process	0.433913	0.691337	1	0	1	20
GO:0051592 response to calcium ion	1	0.433913	0.369	0.05	Biological Process	GO:0051592	response to calcium ion	0.433913	0.691337	1	0	1	20
GO:0052558 induction by organism of immune response of other organism involved in symbiotic interaction	1	0.433913	0.369	0.05	Biological Process	GO:0052558	induction by organism of immune response of other organism involved in symbiotic interaction	0.433913	0.691337	1	0	1	20
GO:0052559 induction by symbiont of host immune response	1	0.433913	0.369	0.05	Biological Process	GO:0052559	induction by symbiont of host immune response	0.433913	0.691337	1	0	1	20
GO:0072662 protein localization to peroxisome	1	0.433913	0.369	0.05	Biological Process	GO:0072662	protein localization to peroxisome	0.433913	0.691337	1	0	1	20
GO:0072663 establishment of protein localization to peroxisome	1	0.433913	0.369	0.05	Biological Process	GO:0072663	establishment of protein localization to peroxisome	0.433913	0.691337	1	0	1	20
GO:0080185 effector dependent induction by symbiont of host immune response	1	0.433913	0.369	0.05	Biological Process	GO:0080185	effector dependent induction by symbiont of host immune response	0.433913	0.691337	1	0	1	20
GO:1900426 positive regulation of defense response to bacterium	1	0.433913	0.369	0.05	Biological Process	GO:1900426	positive regulation of defense response to bacterium	0.433913	0.691337	1	0	1	20
GO:0070085 glycosylation	3	0.434837	1.107	0.035	Biological Process	GO:0070085	glycosylation	0.434837	0.692241	2	1	3	86
GO:0048518 positive regulation of biological process	37	0.435943	13.653	0.029	Biological Process	GO:0048518	positive regulation of biological process	0.435943	0.693432	30	7	37	1275
GO:0019438 aromatic compound biosynthetic process	57	0.437954	21.033	0.029	Biological Process	GO:0019438	aromatic compound biosynthetic process	0.437954	0.695958	41	16	57	1983
GO:0006351 transcription, DNA-templated	43	0.438249	15.867	0.029	Biological Process	GO:0006351	transcription, DNA-templated	0.438249	0.695958	31	12	43	1488
GO:0023014 signal transduction by protein phosphorylation	2	0.439941	0.738	0.038	Biological Process	GO:0023014	signal transduction by protein phosphorylation	0.439941	0.697503	1	1	2	53
GO:0033014 tetrapyrrole biosynthetic process	2	0.439941	0.738	0.038	Biological Process	GO:0033014	tetrapyrrole biosynthetic process	0.439941	0.697503	2	0	2	53
GO:0030029 actin filament-based process	4	0.441314	1.476	0.033	Biological Process	GO:0030029	actin filament-based process	0.441314	0.699109	4	0	4	121
GO:0048589 developmental growth	12	0.442977	4.428	0.03	Biological Process	GO:0048589	developmental growth	0.442977	0.701169	7	5	12	399
GO:0022622 root system development	13	0.44642	4.797	0.03	Biological Process	GO:0022622	root system development	0.44642	0.70337	8	5	13	435
GO:0048364 root development	13	0.44642	4.797	0.03	Biological Process	GO:0048364	root development	0.44642	0.70337	8	5	13	435
GO:1903047 mitotic cell cycle process	6	0.44702	2.214	0.031	Biological Process	GO:1903047	mitotic cell cycle process	0.44702	0.70337	4	2	6	191
GO:0033674 positive regulation of kinase activity	2	0.449465	0.738	0.037	Biological Process	GO:0033674	positive regulation of kinase activity	0.449465	0.70337	1	1	2	54
GO:0006829 zinc II ion transport	1	0.449809	0.369	0.048	Biological Process	GO:0006829	zinc II ion transport	0.449809	0.70337	1	0	1	21
GO:0009692 ethylene metabolic process	1	0.449809	0.369	0.048	Biological Process	GO:0009692	ethylene metabolic process	0.449809	0.70337	1	0	1	21
GO:0009693 ethylene biosynthetic process	1	0.449809	0.369	0.048	Biological Process	GO:0009693	ethylene biosynthetic process	0.449809	0.70337	1	0	1	21
GO:0010191 mucilage metabolic process	1	0.449809	0.369	0.048	Biological Process	GO:0010191	mucilage metabolic process	0.449809	0.70337	1	0	1	21
GO:0043449 cellular alkene metabolic process	1	0.449809	0.369	0.048	Biological Process	GO:0043449	cellular alkene metabolic process	0.449809	0.70337	1	0	1	21
GO:0043450 alkene biosynthetic process	1	0.449809	0.369	0.048	Biological Process	GO:0043450	alkene biosynthetic process	0.449809	0.70337	1	0	1	21
GO:0043574 peroxisomal transport	1	0.449809	0.369	0.048	Biological Process	GO:0043574	peroxisomal transport	0.449809	0.70337	1	0	1	21
GO:0050829 defense response to Gram-negative bacterium	1	0.449809	0.369	0.048	Biological Process	GO:0050829	defense response to Gram-negative bacterium	0.449809	0.70337	1	0	1	21
GO:0051098 regulation of binding	1	0.449809	0.369	0.048	Biological Process	GO:0051098	regulation of binding	0.449809	0.70337	1	0	1	21
GO:0080022 primary root development	1	0.449809	0.369	0.048	Biological Process	GO:0080022	primary root development	0.449809	0.70337	1	0	1	21
GO:1900674 olefin biosynthetic process	1	0.449809	0.369	0.048	Biological Process	GO:1900674	olefin biosynthetic process	0.449809	0.70337	1	0	1	21
GO:0031326 regulation of cellular biosynthetic process	49	0.450668	18.081	0.029	Biological Process	GO:0031326	regulation of cellular biosynthetic process	0.450668	0.703738	35	14	49	1707
GO:0032774 RNA biosynthetic process	44	0.45077	16.236	0.029	Biological Process	GO:0032774	RNA biosynthetic process	0.45077	0.703738	31	13	44	1530
GO:0006090 pyruvate metabolic process	2	0.458897	0.738	0.036	Biological Process	GO:0006090	pyruvate metabolic process	0.458897	0.7147	2	0	2	55
GO:0006885 regulation of pH	2	0.458897	0.738	0.036	Biological Process	GO:0006885	regulation of pH	0.458897	0.7147	2	0	2	55
GO:0043401 steroid hormone mediated signaling pathway	2	0.458897	0.738	0.036	Biological Process	GO:0043401	steroid hormone mediated signaling pathway	0.458897	0.7147	1	1	2	55
GO:0006826 iron ion transport	1	0.46526	0.369	0.045	Biological Process	GO:0006826	iron ion transport	0.46526	0.715983	1	0	1	22
GO:0008544 epidermis development	1	0.46526	0.369	0.045	Biological Process	GO:0008544	epidermis development	0.46526	0.715983	1	0	1	22
GO:0009792 embryo development ending in birth or egg hatching	1	0.46526	0.369	0.045	Biological Process	GO:0009792	embryo development ending in birth or egg hatching	0.46526	0.715983	1	0	1	22
GO:0009937 regulation of gibberellic acid mediated signaling pathway	1	0.46526	0.369	0.045	Biological Process	GO:0009937	regulation of gibberellic acid mediated signaling pathway	0.46526	0.715983	0	1	1	22
GO:0010305 leaf vascular tissue pattern formation	1	0.46526	0.369	0.045	Biological Process	GO:0010305	leaf vascular tissue pattern formation	0.46526	0.715983	1	0	1	22
GO:0019747 regulation of isoprenoid metabolic process	1	0.46526	0.369	0.045	Biological Process	GO:0019747	regulation of isoprenoid metabolic process	0.46526	0.715983	1	0	1	22
GO:0035265 organ growth	1	0.46526	0.369	0.045	Biological Process	GO:0035265	organ growth	0.46526	0.715983	0	1	1	22
GO:0042133 neurotransmitter metabolic process	1	0.46526	0.369	0.045	Biological Process	GO:0042133	neurotransmitter metabolic process	0.46526	0.715983	0	1	1	22
GO:0043065 positive regulation of apoptotic process	1	0.46526	0.369	0.045	Biological Process	GO:0043065	positive regulation of apoptotic process	0.46526	0.715983	1	0	1	22
GO:0043255 regulation of carbohydrate biosynthetic process	1	0.46526	0.369	0.045	Biological Process	GO:0043255	regulation of carbohydrate biosynthetic process	0.46526	0.715983	0	1	1	22
GO:0046173 polyol biosynthetic process	1	0.46526	0.369	0.045	Biological Process	GO:0046173	polyol biosynthetic process	0.46526	0.715983	1	0	1	22
GO:0046460 neutral lipid biosynthetic process	1	0.46526	0.369	0.045	Biological Process	GO:0046460	neutral lipid biosynthetic process	0.46526	0.715983	1	0	1	22
GO:0046463 acylglycerol biosynthetic process	1	0.46526	0.369	0.045	Biological Process	GO:0046463	acylglycerol biosynthetic process	0.46526	0.715983	1	0	1	22
GO:0052542 defense response by callose deposition	1	0.46526	0.369	0.045	Biological Process	GO:0052542	defense response by callose deposition	0.46526	0.715983	1	0	1	22
GO:0071216 cellular response to biotic stimulus	1	0.46526	0.369	0.045	Biological Process	GO:0071216	cellular response to biotic stimulus	0.46526	0.715983	1	0	1	22
GO:0051252 regulation of RNA metabolic process	44	0.467701	16.236	0.029	Biological Process	GO:0051252	regulation of RNA metabolic process	0.467701	0.719168	31	13	44	1539
GO:0010090 trichome morphogenesis	2	0.468235	0.738	0.036	Biological Process	GO:0010090	trichome morphogenesis	0.468235	0.71942	2	0	2	56
GO:0006820 anion transport	8	0.470416	2.952	0.03	Biological Process	GO:0006820	anion transport	0.470416	0.722198	6	2	8	266
GO:0071804 cellular potassium ion transport	3	0.471564	1.107	0.033	Biological Process	GO:0071804	cellular potassium ion transport	0.471564	0.722816	3	0	3	91
GO:0071805 potassium ion transmembrane transport	3	0.471564	1.107	0.033	Biological Process	GO:0071805	potassium ion transmembrane transport	0.471564	0.722816	3	0	3	91
GO:0005525 GTP binding	2	0.409518	0.87	0.039	Molecular Function	GO:0005525	GTP binding	0.409518	0.724221	2	0	2	51
GO:0016667 oxidoreductase activity, acting on a sulfur group of donors	2	0.409518	0.87	0.039	Molecular Function	GO:0016667	oxidoreductase activity, acting on a sulfur group of donors	0.409518	0.724221	2	0	2	51
GO:0019001 guanyl nucleotide binding	2	0.409518	0.87	0.039	Molecular Function	GO:0019001	guanyl nucleotide binding	0.409518	0.724221	2	0	2	51
GO:0032561 guanyl ribonucleotide binding	2	0.409518	0.87	0.039	Molecular Function	GO:0032561	guanyl ribonucleotide binding	0.409518	0.724221	2	0	2	51
GO:0004659 prenyltransferase activity	1	0.410444	0.435	0.053	Molecular Function	GO:0004659	prenyltransferase activity	0.410444	0.724221	1	0	1	19
GO:0005385 zinc ion transmembrane transporter activity	1	0.410444	0.435	0.053	Molecular Function	GO:0005385	zinc ion transmembrane transporter activity	0.410444	0.724221	1	0	1	19
GO:0015562 efflux transmembrane transporter activity	1	0.410444	0.435	0.053	Molecular Function	GO:0015562	efflux transmembrane transporter activity	0.410444	0.724221	1	0	1	19
GO:0016846 carbon-sulfur lyase activity	1	0.410444	0.435	0.053	Molecular Function	GO:0016846	carbon-sulfur lyase activity	0.410444	0.724221	1	0	1	19
GO:0080161 auxin transmembrane transporter activity	1	0.410444	0.435	0.053	Molecular Function	GO:0080161	auxin transmembrane transporter activity	0.410444	0.724221	1	0	1	19
GO:0045934 negative regulation of nucleobase-containing compound metabolic process	9	0.473614	3.321	0.03	Biological Process	GO:0045934	negative regulation of nucleobase-containing compound metabolic process	0.473614	0.725385	6	3	9	302
GO:0009893 positive regulation of metabolic process	23	0.475865	8.487	0.029	Biological Process	GO:0009893	positive regulation of metabolic process	0.475865	0.728257	18	5	23	798
GO:0009416 response to light stimulus	18	0.476323	6.642	0.029	Biological Process	GO:0009416	response to light stimulus	0.476323	0.728383	13	5	18	621
GO:0009685 gibberellin metabolic process	2	0.477477	0.738	0.035	Biological Process	GO:0009685	gibberellin metabolic process	0.477477	0.728425	2	0	2	57
GO:0010218 response to far red light	2	0.477477	0.738	0.035	Biological Process	GO:0010218	response to far red light	0.477477	0.728425	2	0	2	57
GO:2000028 regulation of photoperiodism, flowering	2	0.477477	0.738	0.035	Biological Process	GO:2000028	regulation of photoperiodism, flowering	0.477477	0.728425	2	0	2	57
GO:0000469 cleavage involved in rRNA processing	1	0.480278	0.369	0.043	Biological Process	GO:0000469	cleavage involved in rRNA processing	0.480278	0.728679	1	0	1	23
GO:0008217 regulation of blood pressure	1	0.480278	0.369	0.043	Biological Process	GO:0008217	regulation of blood pressure	0.480278	0.728679	1	0	1	23
GO:0010091 trichome branching	1	0.480278	0.369	0.043	Biological Process	GO:0010091	trichome branching	0.480278	0.728679	1	0	1	23
GO:0016132 brassinosteroid biosynthetic process	1	0.480278	0.369	0.043	Biological Process	GO:0016132	brassinosteroid biosynthetic process	0.480278	0.728679	0	1	1	23
GO:0045492 xylan biosynthetic process	1	0.480278	0.369	0.043	Biological Process	GO:0045492	xylan biosynthetic process	0.480278	0.728679	1	0	1	23
GO:2001023 regulation of response to drug	1	0.480278	0.369	0.043	Biological Process	GO:2001023	regulation of response to drug	0.480278	0.728679	1	0	1	23
GO:2001038 regulation of cellular response to drug	1	0.480278	0.369	0.043	Biological Process	GO:2001038	regulation of cellular response to drug	0.480278	0.728679	1	0	1	23
GO:0009314 response to radiation	19	0.48065	7.011	0.029	Biological Process	GO:0009314	response to radiation	0.48065	0.728679	13	6	19	658
GO:0009723 response to ethylene	6	0.481607	2.214	0.03	Biological Process	GO:0009723	response to ethylene	0.481607	0.72899	5	1	6	198
GO:0016311 dephosphorylation	6	0.481607	2.214	0.03	Biological Process	GO:0016311	dephosphorylation	0.481607	0.72899	4	2	6	198
GO:0004601 peroxidase activity	2	0.419097	0.87	0.038	Molecular Function	GO:0004601	peroxidase activity	0.419097	0.73102	1	1	2	52
GO:0004683 calmodulin-dependent protein kinase activity	2	0.419097	0.87	0.038	Molecular Function	GO:0004683	calmodulin-dependent protein kinase activity	0.419097	0.73102	1	1	2	52
GO:0016684 oxidoreductase activity, acting on peroxide as acceptor	2	0.419097	0.87	0.038	Molecular Function	GO:0016684	oxidoreductase activity, acting on peroxide as acceptor	0.419097	0.73102	1	1	2	52
GO:0000041 transition metal ion transport	2	0.48662	0.738	0.034	Biological Process	GO:0000041	transition metal ion transport	0.48662	0.734857	2	0	2	58
GO:0010102 lateral root morphogenesis	2	0.48662	0.738	0.034	Biological Process	GO:0010102	lateral root morphogenesis	0.48662	0.734857	1	1	2	58
GO:0071383 cellular response to steroid hormone stimulus	2	0.48662	0.738	0.034	Biological Process	GO:0071383	cellular response to steroid hormone stimulus	0.48662	0.734857	1	1	2	58
GO:0065009 regulation of molecular function	12	0.487767	4.428	0.029	Biological Process	GO:0065009	regulation of molecular function	0.487767	0.736016	10	2	12	412
GO:0016702 oxidoreductase activity, acting on single donors with incorporation of molecular oxygen, incorporation of two atoms of oxygen	1	0.426633	0.435	0.05	Molecular Function	GO:0016702	oxidoreductase activity, acting on single donors with incorporation of molecular oxygen, incorporation of two atoms of oxygen	0.426633	0.738528	0	1	1	20
GO:1901149 salicylic acid binding	1	0.426633	0.435	0.05	Molecular Function	GO:1901149	salicylic acid binding	0.426633	0.738528	1	0	1	20
GO:0009787 regulation of abscisic acid-activated signaling pathway	3	0.493079	1.107	0.032	Biological Process	GO:0009787	regulation of abscisic acid-activated signaling pathway	0.493079	0.739265	1	2	3	94
GO:0009860 pollen tube growth	3	0.493079	1.107	0.032	Biological Process	GO:0009860	pollen tube growth	0.493079	0.739265	2	1	3	94
GO:0098869 cellular oxidant detoxification	3	0.493079	1.107	0.032	Biological Process	GO:0098869	cellular oxidant detoxification	0.493079	0.739265	2	1	3	94
GO:0007186 G-protein coupled receptor signaling pathway	1	0.494877	0.369	0.042	Biological Process	GO:0007186	G-protein coupled receptor signaling pathway	0.494877	0.739265	1	0	1	24
GO:0009225 nucleotide-sugar metabolic process	1	0.494877	0.369	0.042	Biological Process	GO:0009225	nucleotide-sugar metabolic process	0.494877	0.739265	1	0	1	24
GO:0010105 negative regulation of ethylene-activated signaling pathway	1	0.494877	0.369	0.042	Biological Process	GO:0010105	negative regulation of ethylene-activated signaling pathway	0.494877	0.739265	1	0	1	24
GO:0016144 S-glycoside biosynthetic process	1	0.494877	0.369	0.042	Biological Process	GO:0016144	S-glycoside biosynthetic process	0.494877	0.739265	1	0	1	24
GO:0019758 glycosinolate biosynthetic process	1	0.494877	0.369	0.042	Biological Process	GO:0019758	glycosinolate biosynthetic process	0.494877	0.739265	1	0	1	24
GO:0019761 glucosinolate biosynthetic process	1	0.494877	0.369	0.042	Biological Process	GO:0019761	glucosinolate biosynthetic process	0.494877	0.739265	1	0	1	24
GO:0042335 cuticle development	1	0.494877	0.369	0.042	Biological Process	GO:0042335	cuticle development	0.494877	0.739265	0	1	1	24
GO:0070298 negative regulation of phosphorelay signal transduction system	1	0.494877	0.369	0.042	Biological Process	GO:0070298	negative regulation of phosphorelay signal transduction system	0.494877	0.739265	1	0	1	24
GO:0071902 positive regulation of protein serine/threonine kinase activity	1	0.494877	0.369	0.042	Biological Process	GO:0071902	positive regulation of protein serine/threonine kinase activity	0.494877	0.739265	1	0	1	24
GO:2000116 regulation of cysteine-type endopeptidase activity	1	0.494877	0.369	0.042	Biological Process	GO:2000116	regulation of cysteine-type endopeptidase activity	0.494877	0.739265	1	0	1	24
GO:0010101 post-embryonic root morphogenesis	2	0.495664	0.738	0.034	Biological Process	GO:0010101	post-embryonic root morphogenesis	0.495664	0.739871	1	1	2	59
GO:0016765 transferase activity, transferring alkyl or aryl (other than methyl) groups	3	0.43517	1.304	0.034	Molecular Function	GO:0016765	transferase activity, transferring alkyl or aryl (other than methyl) groups	0.43517	0.746806	2	1	3	88
GO:0051119 sugar transmembrane transporter activity	2	0.438014	0.87	0.037	Molecular Function	GO:0051119	sugar transmembrane transporter activity	0.438014	0.746806	2	0	2	54
GO:0000987 core promoter proximal region sequence-specific DNA binding	1	0.44238	0.435	0.048	Molecular Function	GO:0000987	core promoter proximal region sequence-specific DNA binding	0.44238	0.746806	1	0	1	21
GO:0001159 core promoter proximal region DNA binding	1	0.44238	0.435	0.048	Molecular Function	GO:0001159	core promoter proximal region DNA binding	0.44238	0.746806	1	0	1	21
GO:0000975 regulatory region DNA binding	9	0.442854	3.913	0.03	Molecular Function	GO:0000975	regulatory region DNA binding	0.442854	0.746806	6	3	9	301
GO:0001067 regulatory region nucleic acid binding	9	0.442854	3.913	0.03	Molecular Function	GO:0001067	regulatory region nucleic acid binding	0.442854	0.746806	6	3	9	301
GO:0044212 transcription regulatory region DNA binding	9	0.442854	3.913	0.03	Molecular Function	GO:0044212	transcription regulatory region DNA binding	0.442854	0.746806	6	3	9	301
GO:0001934 positive regulation of protein phosphorylation	2	0.504606	0.738	0.033	Biological Process	GO:0001934	positive regulation of protein phosphorylation	0.504606	0.751804	1	1	2	60
GO:0019216 regulation of lipid metabolic process	2	0.504606	0.738	0.033	Biological Process	GO:0019216	regulation of lipid metabolic process	0.504606	0.751804	2	0	2	60
GO:0009966 regulation of signal transduction	12	0.504822	4.428	0.029	Biological Process	GO:0009966	regulation of signal transduction	0.504822	0.751804	8	4	12	417
GO:0060918 auxin transport	3	0.507181	1.107	0.031	Biological Process	GO:0060918	auxin transport	0.507181	0.754159	2	1	3	96
GO:1990748 cellular detoxification	3	0.507181	1.107	0.031	Biological Process	GO:1990748	cellular detoxification	0.507181	0.754159	2	1	3	96
GO:0006954 inflammatory response	1	0.509066	0.369	0.04	Biological Process	GO:0006954	inflammatory response	0.509066	0.754648	1	0	1	25
GO:0016129 phytosteroid biosynthetic process	1	0.509066	0.369	0.04	Biological Process	GO:0016129	phytosteroid biosynthetic process	0.509066	0.754648	0	1	1	25
GO:0043408 regulation of MAPK cascade	1	0.509066	0.369	0.04	Biological Process	GO:0043408	regulation of MAPK cascade	0.509066	0.754648	1	0	1	25
GO:0045596 negative regulation of cell differentiation	1	0.509066	0.369	0.04	Biological Process	GO:0045596	negative regulation of cell differentiation	0.509066	0.754648	1	0	1	25
GO:0004721 phosphoprotein phosphatase activity	2	0.456594	0.87	0.036	Molecular Function	GO:0004721	phosphoprotein phosphatase activity	0.456594	0.755114	1	1	2	56
GO:0004857 enzyme inhibitor activity	3	0.456847	1.304	0.033	Molecular Function	GO:0004857	enzyme inhibitor activity	0.456847	0.755114	3	0	3	91
GO:0004791 thioredoxin-disulfide reductase activity	1	0.457695	0.435	0.045	Molecular Function	GO:0004791	thioredoxin-disulfide reductase activity	0.457695	0.755114	1	0	1	22
GO:0015035 protein disulfide oxidoreductase activity	1	0.457695	0.435	0.045	Molecular Function	GO:0015035	protein disulfide oxidoreductase activity	0.457695	0.755114	1	0	1	22
GO:0030515 snoRNA binding	1	0.457695	0.435	0.045	Molecular Function	GO:0030515	snoRNA binding	0.457695	0.755114	1	0	1	22
GO:0070566 adenylyltransferase activity	1	0.457695	0.435	0.045	Molecular Function	GO:0070566	adenylyltransferase activity	0.457695	0.755114	1	0	1	22
GO:0009891 positive regulation of biosynthetic process	15	0.510648	5.535	0.029	Biological Process	GO:0009891	positive regulation of biosynthetic process	0.510648	0.75538	11	4	15	526
GO:0048316 seed development	15	0.510648	5.535	0.029	Biological Process	GO:0048316	seed development	0.510648	0.75538	8	7	15	526
GO:0098656 anion transmembrane transport	6	0.510729	2.214	0.029	Biological Process	GO:0098656	anion transmembrane transport	0.510729	0.75538	5	1	6	204
GO:2000377 regulation of reactive oxygen species metabolic process	2	0.513445	0.738	0.033	Biological Process	GO:2000377	regulation of reactive oxygen species metabolic process	0.513445	0.758819	2	0	2	61
GO:0016209 antioxidant activity	3	0.463996	1.304	0.033	Molecular Function	GO:0016209	antioxidant activity	0.463996	0.760022	2	1	3	92
GO:0016835 carbon-oxygen lyase activity	3	0.463996	1.304	0.033	Molecular Function	GO:0016835	carbon-oxygen lyase activity	0.463996	0.760022	3	0	3	92
GO:0006790 sulfur compound metabolic process	7	0.52041	2.583	0.029	Biological Process	GO:0006790	sulfur compound metabolic process	0.52041	0.765728	4	3	7	242
GO:0006813 potassium ion transport	3	0.521077	1.107	0.031	Biological Process	GO:0006813	potassium ion transport	0.521077	0.765728	3	0	3	98
GO:1901575 organic substance catabolic process	27	0.522576	9.963	0.028	Biological Process	GO:1901575	organic substance catabolic process	0.522576	0.765728	25	2	27	960
GO:0009718 anthocyanin-containing compound biosynthetic process	1	0.522859	0.369	0.038	Biological Process	GO:0009718	anthocyanin-containing compound biosynthetic process	0.522859	0.765728	1	0	1	26
GO:0009880 embryonic pattern specification	1	0.522859	0.369	0.038	Biological Process	GO:0009880	embryonic pattern specification	0.522859	0.765728	0	1	1	26
GO:0010183 pollen tube guidance	1	0.522859	0.369	0.038	Biological Process	GO:0010183	pollen tube guidance	0.522859	0.765728	0	1	1	26
GO:0016126 sterol biosynthetic process	1	0.522859	0.369	0.038	Biological Process	GO:0016126	sterol biosynthetic process	0.522859	0.765728	1	0	1	26
GO:0030837 negative regulation of actin filament polymerization	1	0.522859	0.369	0.038	Biological Process	GO:0030837	negative regulation of actin filament polymerization	0.522859	0.765728	1	0	1	26
GO:0033108 mitochondrial respiratory chain complex assembly	1	0.522859	0.369	0.038	Biological Process	GO:0033108	mitochondrial respiratory chain complex assembly	0.522859	0.765728	1	0	1	26
GO:0043467 regulation of generation of precursor metabolites and energy	1	0.522859	0.369	0.038	Biological Process	GO:0043467	regulation of generation of precursor metabolites and energy	0.522859	0.765728	1	0	1	26
GO:0050918 positive chemotaxis	1	0.522859	0.369	0.038	Biological Process	GO:0050918	positive chemotaxis	0.522859	0.765728	0	1	1	26
GO:0060271 cilium morphogenesis	1	0.522859	0.369	0.038	Biological Process	GO:0060271	cilium morphogenesis	0.522859	0.765728	1	0	1	26
GO:0007154 cell communication	43	0.523553	15.867	0.028	Biological Process	GO:0007154	cell communication	0.523553	0.766165	31	12	43	1533
GO:0015662 ATPase activity, coupled to transmembrane movement of ions, phosphorylative mechanism	1	0.472592	0.435	0.043	Molecular Function	GO:0015662	ATPase activity, coupled to transmembrane movement of ions, phosphorylative mechanism	0.472592	0.768592	1	0	1	23
GO:0047134 protein-disulfide reductase activity	1	0.472592	0.435	0.043	Molecular Function	GO:0047134	protein-disulfide reductase activity	0.472592	0.768592	1	0	1	23
GO:0009150 purine ribonucleotide metabolic process	4	0.526415	1.476	0.03	Biological Process	GO:0009150	purine ribonucleotide metabolic process	0.526415	0.769773	3	1	4	135
GO:0009740 gibberellic acid mediated signaling pathway	2	0.53081	0.738	0.032	Biological Process	GO:0009740	gibberellic acid mediated signaling pathway	0.53081	0.772703	0	2	2	63
GO:0010476 gibberellin mediated signaling pathway	2	0.53081	0.738	0.032	Biological Process	GO:0010476	gibberellin mediated signaling pathway	0.53081	0.772703	0	2	2	63
GO:0010562 positive regulation of phosphorus metabolic process	2	0.53081	0.738	0.032	Biological Process	GO:0010562	positive regulation of phosphorus metabolic process	0.53081	0.772703	1	1	2	63
GO:0015748 organophosphate ester transport	2	0.53081	0.738	0.032	Biological Process	GO:0015748	organophosphate ester transport	0.53081	0.772703	1	1	2	63
GO:0042327 positive regulation of phosphorylation	2	0.53081	0.738	0.032	Biological Process	GO:0042327	positive regulation of phosphorylation	0.53081	0.772703	1	1	2	63
GO:0045937 positive regulation of phosphate metabolic process	2	0.53081	0.738	0.032	Biological Process	GO:0045937	positive regulation of phosphate metabolic process	0.53081	0.772703	1	1	2	63
GO:0022603 regulation of anatomical structure morphogenesis	4	0.532262	1.476	0.029	Biological Process	GO:0022603	regulation of anatomical structure morphogenesis	0.532262	0.774236	3	1	4	136
GO:0000976 transcription regulatory region sequence-specific DNA binding	3	0.478169	1.304	0.032	Molecular Function	GO:0000976	transcription regulatory region sequence-specific DNA binding	0.478169	0.774906	2	1	3	94
GO:0051301 cell division	7	0.533566	2.583	0.029	Biological Process	GO:0051301	cell division	0.533566	0.775405	5	2	7	245
GO:0045893 positive regulation of transcription, DNA-templated	12	0.535147	4.428	0.028	Biological Process	GO:0045893	positive regulation of transcription, DNA-templated	0.535147	0.775405	8	4	12	426
GO:0048609 multicellular organismal reproductive process	5	0.53594	1.845	0.029	Biological Process	GO:0048609	multicellular organismal reproductive process	0.53594	0.775405	3	2	5	173
GO:0009853 photorespiration	1	0.536265	0.369	0.037	Biological Process	GO:0009853	photorespiration	0.536265	0.775405	1	0	1	27
GO:0010104 regulation of ethylene-activated signaling pathway	1	0.536265	0.369	0.037	Biological Process	GO:0010104	regulation of ethylene-activated signaling pathway	0.536265	0.775405	1	0	1	27
GO:0010506 regulation of autophagy	1	0.536265	0.369	0.037	Biological Process	GO:0010506	regulation of autophagy	0.536265	0.775405	1	0	1	27
GO:0032272 negative regulation of protein polymerization	1	0.536265	0.369	0.037	Biological Process	GO:0032272	negative regulation of protein polymerization	0.536265	0.775405	1	0	1	27
GO:0070297 regulation of phosphorelay signal transduction system	1	0.536265	0.369	0.037	Biological Process	GO:0070297	regulation of phosphorelay signal transduction system	0.536265	0.775405	1	0	1	27
GO:0005215 transporter activity	23	0.483008	10	0.028	Molecular Function	GO:0005215	transporter activity	0.483008	0.778308	19	4	23	819
GO:0003756 protein disulfide isomerase activity	1	0.487081	0.435	0.042	Molecular Function	GO:0003756	protein disulfide isomerase activity	0.487081	0.778308	1	0	1	24
GO:0016864 intramolecular oxidoreductase activity, transposing S-S bonds	1	0.487081	0.435	0.042	Molecular Function	GO:0016864	intramolecular oxidoreductase activity, transposing S-S bonds	0.487081	0.778308	1	0	1	24
GO:0019783 ubiquitin-like protein-specific protease activity	1	0.487081	0.435	0.042	Molecular Function	GO:0019783	ubiquitin-like protein-specific protease activity	0.487081	0.778308	1	0	1	24
GO:0010119 regulation of stomatal movement	2	0.539333	0.738	0.031	Biological Process	GO:0010119	regulation of stomatal movement	0.539333	0.778679	0	2	2	64
GO:0046434 organophosphate catabolic process	2	0.539333	0.738	0.031	Biological Process	GO:0046434	organophosphate catabolic process	0.539333	0.778679	1	1	2	64
GO:0071482 cellular response to light stimulus	3	0.541517	1.107	0.03	Biological Process	GO:0071482	cellular response to light stimulus	0.541517	0.781252	2	1	3	101
GO:0003714 transcription corepressor activity	1	0.501174	0.435	0.04	Molecular Function	GO:0003714	transcription corepressor activity	0.501174	0.787067	0	1	1	25
GO:0005506 iron ion binding	1	0.501174	0.435	0.04	Molecular Function	GO:0005506	iron ion binding	0.501174	0.787067	1	0	1	25
GO:0030170 pyridoxal phosphate binding	1	0.501174	0.435	0.04	Molecular Function	GO:0030170	pyridoxal phosphate binding	0.501174	0.787067	1	0	1	25
GO:0043178 alcohol binding	1	0.501174	0.435	0.04	Molecular Function	GO:0043178	alcohol binding	0.501174	0.787067	0	1	1	25
GO:0070279 vitamin B6 binding	1	0.501174	0.435	0.04	Molecular Function	GO:0070279	vitamin B6 binding	0.501174	0.787067	1	0	1	25
GO:0048545 response to steroid hormone	2	0.547749	0.738	0.031	Biological Process	GO:0048545	response to steroid hormone	0.547749	0.788205	1	1	2	65
GO:0051049 regulation of transport	6	0.548578	2.214	0.028	Biological Process	GO:0051049	regulation of transport	0.548578	0.788205	4	2	6	212
GO:0001676 long-chain fatty acid metabolic process	1	0.549297	0.369	0.036	Biological Process	GO:0001676	long-chain fatty acid metabolic process	0.549297	0.788205	1	0	1	28
GO:0006641 triglyceride metabolic process	1	0.549297	0.369	0.036	Biological Process	GO:0006641	triglyceride metabolic process	0.549297	0.788205	1	0	1	28
GO:0033559 unsaturated fatty acid metabolic process	1	0.549297	0.369	0.036	Biological Process	GO:0033559	unsaturated fatty acid metabolic process	0.549297	0.788205	1	0	1	28
GO:0035967 cellular response to topologically incorrect protein	1	0.549297	0.369	0.036	Biological Process	GO:0035967	cellular response to topologically incorrect protein	0.549297	0.788205	1	0	1	28
GO:0071345 cellular response to cytokine stimulus	1	0.549297	0.369	0.036	Biological Process	GO:0071345	cellular response to cytokine stimulus	0.549297	0.788205	1	0	1	28
GO:0006644 phospholipid metabolic process	4	0.549589	1.476	0.029	Biological Process	GO:0006644	phospholipid metabolic process	0.549589	0.788205	2	2	4	139
GO:0010556 regulation of macromolecule biosynthetic process	46	0.550387	16.974	0.028	Biological Process	GO:0010556	regulation of macromolecule biosynthetic process	0.550387	0.788767	32	14	46	1655
GO:0006890 retrograde vesicle-mediated transport, Golgi to ER	1	0.561963	0.369	0.034	Biological Process	GO:0006890	retrograde vesicle-mediated transport, Golgi to ER	0.561963	0.795943	0	1	1	29
GO:0009073 aromatic amino acid family biosynthetic process	1	0.561963	0.369	0.034	Biological Process	GO:0009073	aromatic amino acid family biosynthetic process	0.561963	0.795943	0	1	1	29
GO:0009556 microsporogenesis	1	0.561963	0.369	0.034	Biological Process	GO:0009556	microsporogenesis	0.561963	0.795943	1	0	1	29
GO:0010025 wax biosynthetic process	1	0.561963	0.369	0.034	Biological Process	GO:0010025	wax biosynthetic process	0.561963	0.795943	1	0	1	29
GO:0010286 heat acclimation	1	0.561963	0.369	0.034	Biological Process	GO:0010286	heat acclimation	0.561963	0.795943	0	1	1	29
GO:0015850 organic hydroxy compound transport	1	0.561963	0.369	0.034	Biological Process	GO:0015850	organic hydroxy compound transport	0.561963	0.795943	1	0	1	29
GO:0030641 regulation of cellular pH	1	0.561963	0.369	0.034	Biological Process	GO:0030641	regulation of cellular pH	0.561963	0.795943	1	0	1	29
GO:0030855 epithelial cell differentiation	1	0.561963	0.369	0.034	Biological Process	GO:0030855	epithelial cell differentiation	0.561963	0.795943	1	0	1	29
GO:0044782 cilium organization	1	0.561963	0.369	0.034	Biological Process	GO:0044782	cilium organization	0.561963	0.795943	1	0	1	29
GO:0046839 phospholipid dephosphorylation	1	0.561963	0.369	0.034	Biological Process	GO:0046839	phospholipid dephosphorylation	0.561963	0.795943	1	0	1	29
GO:0051453 regulation of intracellular pH	1	0.561963	0.369	0.034	Biological Process	GO:0051453	regulation of intracellular pH	0.561963	0.795943	1	0	1	29
GO:0051494 negative regulation of cytoskeleton organization	1	0.561963	0.369	0.034	Biological Process	GO:0051494	negative regulation of cytoskeleton organization	0.561963	0.795943	1	0	1	29
GO:0070301 cellular response to hydrogen peroxide	1	0.561963	0.369	0.034	Biological Process	GO:0070301	cellular response to hydrogen peroxide	0.561963	0.795943	1	0	1	29
GO:0097190 apoptotic signaling pathway	1	0.561963	0.369	0.034	Biological Process	GO:0097190	apoptotic signaling pathway	0.561963	0.795943	1	0	1	29
GO:1902904 negative regulation of fibril organization	1	0.561963	0.369	0.034	Biological Process	GO:1902904	negative regulation of fibril organization	0.561963	0.795943	1	0	1	29
GO:1903054 negative regulation of extracellular matrix organization	1	0.561963	0.369	0.034	Biological Process	GO:1903054	negative regulation of extracellular matrix organization	0.561963	0.795943	1	0	1	29
GO:0042981 regulation of apoptotic process	2	0.564257	0.738	0.03	Biological Process	GO:0042981	regulation of apoptotic process	0.564257	0.797803	2	0	2	67
GO:0044003 modification by symbiont of host morphology or physiology	2	0.564257	0.738	0.03	Biological Process	GO:0044003	modification by symbiont of host morphology or physiology	0.564257	0.797803	2	0	2	67
GO:0010154 fruit development	15	0.56451	5.535	0.028	Biological Process	GO:0010154	fruit development	0.56451	0.797803	8	7	15	544
GO:0046777 protein autophosphorylation	5	0.566464	1.845	0.028	Biological Process	GO:0046777	protein autophosphorylation	0.566464	0.799981	3	2	5	179
GO:0048573 photoperiodism, flowering	3	0.567976	1.107	0.029	Biological Process	GO:0048573	photoperiodism, flowering	0.567976	0.801532	3	0	3	105
GO:0016701 oxidoreductase activity, acting on single donors with incorporation of molecular oxygen	1	0.514881	0.435	0.038	Molecular Function	GO:0016701	oxidoreductase activity, acting on single donors with incorporation of molecular oxygen	0.514881	0.803074	0	1	1	26
GO:0016831 carboxy-lyase activity	1	0.514881	0.435	0.038	Molecular Function	GO:0016831	carboxy-lyase activity	0.514881	0.803074	1	0	1	26
GO:0019682 glyceraldehyde-3-phosphate metabolic process	1	0.574274	0.369	0.033	Biological Process	GO:0019682	glyceraldehyde-3-phosphate metabolic process	0.574274	0.805966	1	0	1	30
GO:0030104 water homeostasis	1	0.574274	0.369	0.033	Biological Process	GO:0030104	water homeostasis	0.574274	0.805966	1	0	1	30
GO:0035601 protein deacylation	1	0.574274	0.369	0.033	Biological Process	GO:0035601	protein deacylation	0.574274	0.805966	1	0	1	30
GO:0048586 regulation of long-day photoperiodism, flowering	1	0.574274	0.369	0.033	Biological Process	GO:0048586	regulation of long-day photoperiodism, flowering	0.574274	0.805966	1	0	1	30
GO:0051960 regulation of nervous system development	1	0.574274	0.369	0.033	Biological Process	GO:0051960	regulation of nervous system development	0.574274	0.805966	1	0	1	30
GO:0070417 cellular response to cold	1	0.574274	0.369	0.033	Biological Process	GO:0070417	cellular response to cold	0.574274	0.805966	0	1	1	30
GO:0098732 macromolecule deacylation	1	0.574274	0.369	0.033	Biological Process	GO:0098732	macromolecule deacylation	0.574274	0.805966	1	0	1	30
GO:0010118 stomatal movement	3	0.574443	1.107	0.028	Biological Process	GO:0010118	stomatal movement	0.574443	0.805966	0	3	3	106
GO:0006096 glycolytic process	1	0.586241	0.369	0.032	Biological Process	GO:0006096	glycolytic process	0.586241	0.817579	1	0	1	31
GO:0006757 ATP generation from ADP	1	0.586241	0.369	0.032	Biological Process	GO:0006757	ATP generation from ADP	0.586241	0.817579	1	0	1	31
GO:0010223 secondary shoot formation	1	0.586241	0.369	0.032	Biological Process	GO:0010223	secondary shoot formation	0.586241	0.817579	0	1	1	31
GO:0010346 shoot axis formation	1	0.586241	0.369	0.032	Biological Process	GO:0010346	shoot axis formation	0.586241	0.817579	0	1	1	31
GO:0010584 pollen exine formation	1	0.586241	0.369	0.032	Biological Process	GO:0010584	pollen exine formation	0.586241	0.817579	0	1	1	31
GO:0052548 regulation of endopeptidase activity	1	0.586241	0.369	0.032	Biological Process	GO:0052548	regulation of endopeptidase activity	0.586241	0.817579	1	0	1	31
GO:0009914 hormone transport	3	0.587196	1.107	0.028	Biological Process	GO:0009914	hormone transport	0.587196	0.817579	2	1	3	108
GO:0071478 cellular response to radiation	3	0.587196	1.107	0.028	Biological Process	GO:0071478	cellular response to radiation	0.587196	0.817579	2	1	3	108
GO:1902680 positive regulation of RNA biosynthetic process	12	0.587468	4.428	0.027	Biological Process	GO:1902680	positive regulation of RNA biosynthetic process	0.587468	0.817579	8	4	12	442
GO:1903508 positive regulation of nucleic acid-templated transcription	12	0.587468	4.428	0.027	Biological Process	GO:1903508	positive regulation of nucleic acid-templated transcription	0.587468	0.817579	8	4	12	442
GO:0007018 microtubule-based movement	2	0.588202	0.738	0.029	Biological Process	GO:0007018	microtubule-based movement	0.588202	0.817579	1	1	2	70
GO:0030030 cell projection organization	2	0.588202	0.738	0.029	Biological Process	GO:0030030	cell projection organization	0.588202	0.817579	2	0	2	70
GO:0051347 positive regulation of transferase activity	2	0.588202	0.738	0.029	Biological Process	GO:0051347	positive regulation of transferase activity	0.588202	0.817579	1	1	2	70
GO:0048569 post-embryonic organ development	5	0.591105	1.845	0.027	Biological Process	GO:0048569	post-embryonic organ development	0.591105	0.821027	3	2	5	184
GO:0050660 flavin adenine dinucleotide binding	1	0.528213	0.435	0.037	Molecular Function	GO:0050660	flavin adenine dinucleotide binding	0.528213	0.821066	1	0	1	27
GO:0042325 regulation of phosphorylation	3	0.59348	1.107	0.028	Biological Process	GO:0042325	regulation of phosphorylation	0.59348	0.823735	2	1	3	109
GO:0006163 purine nucleotide metabolic process	4	0.59409	1.476	0.027	Biological Process	GO:0006163	purine nucleotide metabolic process	0.59409	0.823992	3	1	4	147
GO:0051817 modification of morphology or physiology of other organism involved in symbiotic interaction	2	0.595964	0.738	0.028	Biological Process	GO:0051817	modification of morphology or physiology of other organism involved in symbiotic interaction	0.595964	0.825705	2	0	2	71
GO:0010558 negative regulation of macromolecule biosynthetic process	10	0.596177	3.69	0.027	Biological Process	GO:0010558	negative regulation of macromolecule biosynthetic process	0.596177	0.825705	7	3	10	371
GO:0009247 glycolipid biosynthetic process	1	0.597873	0.369	0.031	Biological Process	GO:0009247	glycolipid biosynthetic process	0.597873	0.826283	0	1	1	32
GO:0042157 lipoprotein metabolic process	1	0.597873	0.369	0.031	Biological Process	GO:0042157	lipoprotein metabolic process	0.597873	0.826283	1	0	1	32
GO:0048508 embryonic meristem development	1	0.597873	0.369	0.031	Biological Process	GO:0048508	embryonic meristem development	0.597873	0.826283	1	0	1	32
GO:0048869 cellular developmental process	24	0.599442	8.856	0.027	Biological Process	GO:0048869	cellular developmental process	0.599442	0.827862	18	6	24	885
GO:0016407 acetyltransferase activity	2	0.53558	0.87	0.031	Molecular Function	GO:0016407	acetyltransferase activity	0.53558	0.829695	1	1	2	65
GO:0060627 regulation of vesicle-mediated transport	2	0.603617	0.738	0.028	Biological Process	GO:0060627	regulation of vesicle-mediated transport	0.603617	0.832442	0	2	2	72
GO:0090626 plant epidermis morphogenesis	2	0.603617	0.738	0.028	Biological Process	GO:0090626	plant epidermis morphogenesis	0.603617	0.832442	2	0	2	72
GO:0004252 serine-type endopeptidase activity	1	0.541181	0.435	0.036	Molecular Function	GO:0004252	serine-type endopeptidase activity	0.541181	0.832726	1	0	1	28
GO:0004312 fatty acid synthase activity	1	0.541181	0.435	0.036	Molecular Function	GO:0004312	fatty acid synthase activity	0.541181	0.832726	0	1	1	28
GO:0009259 ribonucleotide metabolic process	4	0.604803	1.476	0.027	Biological Process	GO:0009259	ribonucleotide metabolic process	0.604803	0.833485	3	1	4	149
GO:0008645 hexose transport	1	0.609179	0.369	0.03	Biological Process	GO:0008645	hexose transport	0.609179	0.833527	1	0	1	33
GO:0015758 glucose transport	1	0.609179	0.369	0.03	Biological Process	GO:0015758	glucose transport	0.609179	0.833527	1	0	1	33
GO:0035428 hexose transmembrane transport	1	0.609179	0.369	0.03	Biological Process	GO:0035428	hexose transmembrane transport	0.609179	0.833527	1	0	1	33
GO:0043622 cortical microtubule organization	1	0.609179	0.369	0.03	Biological Process	GO:0043622	cortical microtubule organization	0.609179	0.833527	1	0	1	33
GO:0046031 ADP metabolic process	1	0.609179	0.369	0.03	Biological Process	GO:0046031	ADP metabolic process	0.609179	0.833527	1	0	1	33
GO:0046323 glucose import	1	0.609179	0.369	0.03	Biological Process	GO:0046323	glucose import	0.609179	0.833527	1	0	1	33
GO:0052547 regulation of peptidase activity	1	0.609179	0.369	0.03	Biological Process	GO:0052547	regulation of peptidase activity	0.609179	0.833527	1	0	1	33
GO:0052555 positive regulation by organism of immune response of other organism involved in symbiotic interaction	1	0.609179	0.369	0.03	Biological Process	GO:0052555	positive regulation by organism of immune response of other organism involved in symbiotic interaction	0.609179	0.833527	1	0	1	33
GO:0052556 positive regulation by symbiont of host immune response	1	0.609179	0.369	0.03	Biological Process	GO:0052556	positive regulation by symbiont of host immune response	0.609179	0.833527	1	0	1	33
GO:1904659 glucose transmembrane transport	1	0.609179	0.369	0.03	Biological Process	GO:1904659	glucose transmembrane transport	0.609179	0.833527	1	0	1	33
GO:0009651 response to salt stress	12	0.609562	4.428	0.027	Biological Process	GO:0009651	response to salt stress	0.609562	0.833527	7	5	12	449
GO:0044092 negative regulation of molecular function	4	0.610096	1.476	0.027	Biological Process	GO:0044092	negative regulation of molecular function	0.610096	0.833668	4	0	4	150
GO:0008234 cysteine-type peptidase activity	2	0.54386	0.87	0.03	Molecular Function	GO:0008234	cysteine-type peptidase activity	0.54386	0.834041	2	0	2	66
GO:0001666 response to hypoxia	2	0.61116	0.738	0.027	Biological Process	GO:0001666	response to hypoxia	0.61116	0.834534	2	0	2	73
GO:0009056 catabolic process	30	0.613558	11.07	0.027	Biological Process	GO:0009056	catabolic process	0.613558	0.83722	28	2	30	1110
GO:0006520 cellular amino acid metabolic process	7	0.617179	2.583	0.026	Biological Process	GO:0006520	cellular amino acid metabolic process	0.617179	0.839277	6	1	7	265
GO:0009648 photoperiodism	3	0.617994	1.107	0.027	Biological Process	GO:0009648	photoperiodism	0.617994	0.839277	3	0	3	113
GO:0031323 regulation of cellular metabolic process	57	0.618359	21.033	0.027	Biological Process	GO:0031323	regulation of cellular metabolic process	0.618359	0.839277	42	15	57	2091
GO:0001708 cell fate specification	1	0.620168	0.369	0.029	Biological Process	GO:0001708	cell fate specification	0.620168	0.839277	1	0	1	34
GO:0001763 morphogenesis of a branching structure	1	0.620168	0.369	0.029	Biological Process	GO:0001763	morphogenesis of a branching structure	0.620168	0.839277	0	1	1	34
GO:0015749 monosaccharide transport	1	0.620168	0.369	0.029	Biological Process	GO:0015749	monosaccharide transport	0.620168	0.839277	1	0	1	34
GO:0031175 neuron projection development	1	0.620168	0.369	0.029	Biological Process	GO:0031175	neuron projection development	0.620168	0.839277	1	0	1	34
GO:0031333 negative regulation of protein complex assembly	1	0.620168	0.369	0.029	Biological Process	GO:0031333	negative regulation of protein complex assembly	0.620168	0.839277	1	0	1	34
GO:1900424 regulation of defense response to bacterium	1	0.620168	0.369	0.029	Biological Process	GO:1900424	regulation of defense response to bacterium	0.620168	0.839277	1	0	1	34
GO:1901570 fatty acid derivative biosynthetic process	1	0.620168	0.369	0.029	Biological Process	GO:1901570	fatty acid derivative biosynthetic process	0.620168	0.839277	1	0	1	34
GO:1902533 positive regulation of intracellular signal transduction	1	0.620168	0.369	0.029	Biological Process	GO:1902533	positive regulation of intracellular signal transduction	0.620168	0.839277	1	0	1	34
GO:2000112 regulation of cellular macromolecule biosynthetic process	44	0.62026	16.236	0.027	Biological Process	GO:2000112	regulation of cellular macromolecule biosynthetic process	0.62026	0.839277	32	12	44	1622
GO:0009744 response to sucrose	2	0.625917	0.738	0.027	Biological Process	GO:0009744	response to sucrose	0.625917	0.842435	2	0	2	75
GO:0034285 response to disaccharide	2	0.625917	0.738	0.027	Biological Process	GO:0034285	response to disaccharide	0.625917	0.842435	2	0	2	75
GO:0019219 regulation of nucleobase-containing compound metabolic process	44	0.628977	16.236	0.027	Biological Process	GO:0019219	regulation of nucleobase-containing compound metabolic process	0.628977	0.842435	31	13	44	1627
GO:0043067 regulation of programmed cell death	3	0.629872	1.107	0.026	Biological Process	GO:0043067	regulation of programmed cell death	0.629872	0.842435	3	0	3	115
GO:0006638 neutral lipid metabolic process	1	0.630849	0.369	0.029	Biological Process	GO:0006638	neutral lipid metabolic process	0.630849	0.842435	1	0	1	35
GO:0006639 acylglycerol metabolic process	1	0.630849	0.369	0.029	Biological Process	GO:0006639	acylglycerol metabolic process	0.630849	0.842435	1	0	1	35
GO:0007155 cell adhesion	1	0.630849	0.369	0.029	Biological Process	GO:0007155	cell adhesion	0.630849	0.842435	0	1	1	35
GO:0017004 cytochrome complex assembly	1	0.630849	0.369	0.029	Biological Process	GO:0017004	cytochrome complex assembly	0.630849	0.842435	1	0	1	35
GO:0022610 biological adhesion	1	0.630849	0.369	0.029	Biological Process	GO:0022610	biological adhesion	0.630849	0.842435	0	1	1	35
GO:0035239 tube morphogenesis	1	0.630849	0.369	0.029	Biological Process	GO:0035239	tube morphogenesis	0.630849	0.842435	1	0	1	35
GO:0052031 modulation by symbiont of host defense response	1	0.630849	0.369	0.029	Biological Process	GO:0052031	modulation by symbiont of host defense response	0.630849	0.842435	1	0	1	35
GO:0052173 response to defenses of other organism involved in symbiotic interaction	1	0.630849	0.369	0.029	Biological Process	GO:0052173	response to defenses of other organism involved in symbiotic interaction	0.630849	0.842435	1	0	1	35
GO:0052200 response to host defenses	1	0.630849	0.369	0.029	Biological Process	GO:0052200	response to host defenses	0.630849	0.842435	1	0	1	35
GO:0052255 modulation by organism of defense response of other organism involved in symbiotic interaction	1	0.630849	0.369	0.029	Biological Process	GO:0052255	modulation by organism of defense response of other organism involved in symbiotic interaction	0.630849	0.842435	1	0	1	35
GO:0052552 modulation by organism of immune response of other organism involved in symbiotic interaction	1	0.630849	0.369	0.029	Biological Process	GO:0052552	modulation by organism of immune response of other organism involved in symbiotic interaction	0.630849	0.842435	1	0	1	35
GO:0052553 modulation by symbiont of host immune response	1	0.630849	0.369	0.029	Biological Process	GO:0052553	modulation by symbiont of host immune response	0.630849	0.842435	1	0	1	35
GO:0052564 response to immune response of other organism involved in symbiotic interaction	1	0.630849	0.369	0.029	Biological Process	GO:0052564	response to immune response of other organism involved in symbiotic interaction	0.630849	0.842435	1	0	1	35
GO:0052572 response to host immune response	1	0.630849	0.369	0.029	Biological Process	GO:0052572	response to host immune response	0.630849	0.842435	1	0	1	35
GO:0075136 response to host	1	0.630849	0.369	0.029	Biological Process	GO:0075136	response to host	0.630849	0.842435	1	0	1	35
GO:2000241 regulation of reproductive process	7	0.63291	2.583	0.026	Biological Process	GO:2000241	regulation of reproductive process	0.63291	0.844321	4	3	7	269
GO:0015980 energy derivation by oxidation of organic compounds	2	0.633132	0.738	0.026	Biological Process	GO:0015980	energy derivation by oxidation of organic compounds	0.633132	0.844321	2	0	2	76
GO:0018130 heterocycle biosynthetic process	52	0.63405	19.188	0.027	Biological Process	GO:0018130	heterocycle biosynthetic process	0.63405	0.844964	37	15	52	1920
GO:0005085 guanyl-nucleotide exchange factor activity	1	0.553793	0.435	0.034	Molecular Function	GO:0005085	guanyl-nucleotide exchange factor activity	0.553793	0.846433	0	1	1	29
GO:0009968 negative regulation of signal transduction	4	0.635899	1.476	0.026	Biological Process	GO:0009968	negative regulation of signal transduction	0.635899	0.846846	3	1	4	155
GO:0031327 negative regulation of cellular biosynthetic process	10	0.636537	3.69	0.026	Biological Process	GO:0031327	negative regulation of cellular biosynthetic process	0.636537	0.847114	7	3	10	383
GO:0045859 regulation of protein kinase activity	2	0.640238	0.738	0.026	Biological Process	GO:0045859	regulation of protein kinase activity	0.640238	0.848469	1	1	2	77
GO:0055067 monovalent inorganic cation homeostasis	2	0.640238	0.738	0.026	Biological Process	GO:0055067	monovalent inorganic cation homeostasis	0.640238	0.848469	2	0	2	77
GO:0009135 purine nucleoside diphosphate metabolic process	1	0.641231	0.369	0.028	Biological Process	GO:0009135	purine nucleoside diphosphate metabolic process	0.641231	0.848469	1	0	1	36
GO:0009179 purine ribonucleoside diphosphate metabolic process	1	0.641231	0.369	0.028	Biological Process	GO:0009179	purine ribonucleoside diphosphate metabolic process	0.641231	0.848469	1	0	1	36
GO:0009185 ribonucleoside diphosphate metabolic process	1	0.641231	0.369	0.028	Biological Process	GO:0009185	ribonucleoside diphosphate metabolic process	0.641231	0.848469	1	0	1	36
GO:0030031 cell projection assembly	1	0.641231	0.369	0.028	Biological Process	GO:0030031	cell projection assembly	0.641231	0.848469	1	0	1	36
GO:0034097 response to cytokine	1	0.641231	0.369	0.028	Biological Process	GO:0034097	response to cytokine	0.641231	0.848469	1	0	1	36
GO:0070192 chromosome organization involved in meiotic cell cycle	1	0.641231	0.369	0.028	Biological Process	GO:0070192	chromosome organization involved in meiotic cell cycle	0.641231	0.848469	1	0	1	36
GO:0009932 cell tip growth	3	0.641493	1.107	0.026	Biological Process	GO:0009932	cell tip growth	0.641493	0.848469	2	1	3	117
GO:0010557 positive regulation of macromolecule biosynthetic process	13	0.644984	4.797	0.026	Biological Process	GO:0010557	positive regulation of macromolecule biosynthetic process	0.644984	0.852504	9	4	13	498
GO:0051640 organelle localization	3	0.647207	1.107	0.025	Biological Process	GO:0051640	organelle localization	0.647207	0.854002	2	1	3	118
GO:0006915 apoptotic process	2	0.647236	0.738	0.026	Biological Process	GO:0006915	apoptotic process	0.647236	0.854002	2	0	2	78
GO:0023057 negative regulation of signaling	4	0.650843	1.476	0.025	Biological Process	GO:0023057	negative regulation of signaling	0.650843	0.854002	3	1	4	158
GO:0000165 MAPK cascade	1	0.651322	0.369	0.027	Biological Process	GO:0000165	MAPK cascade	0.651322	0.854002	1	0	1	37
GO:0001505 regulation of neurotransmitter levels	1	0.651322	0.369	0.027	Biological Process	GO:0001505	regulation of neurotransmitter levels	0.651322	0.854002	0	1	1	37
GO:0006165 nucleoside diphosphate phosphorylation	1	0.651322	0.369	0.027	Biological Process	GO:0006165	nucleoside diphosphate phosphorylation	0.651322	0.854002	1	0	1	37
GO:0009404 toxin metabolic process	1	0.651322	0.369	0.027	Biological Process	GO:0009404	toxin metabolic process	0.651322	0.854002	0	1	1	37
GO:0030587 sorocarp development	1	0.651322	0.369	0.027	Biological Process	GO:0030587	sorocarp development	0.651322	0.854002	0	1	1	37
GO:0043066 negative regulation of apoptotic process	1	0.651322	0.369	0.027	Biological Process	GO:0043066	negative regulation of apoptotic process	0.651322	0.854002	1	0	1	37
GO:0046890 regulation of lipid biosynthetic process	1	0.651322	0.369	0.027	Biological Process	GO:0046890	regulation of lipid biosynthetic process	0.651322	0.854002	1	0	1	37
GO:0048236 plant-type spore development	1	0.651322	0.369	0.027	Biological Process	GO:0048236	plant-type spore development	0.651322	0.854002	1	0	1	37
GO:0044802 single-organism membrane organization	5	0.651402	1.845	0.025	Biological Process	GO:0044802	single-organism membrane organization	0.651402	0.854002	4	1	5	197
GO:0009653 anatomical structure morphogenesis	23	0.652793	8.487	0.026	Biological Process	GO:0009653	anatomical structure morphogenesis	0.652793	0.854176	14	9	23	872
GO:0015979 photosynthesis	3	0.652857	1.107	0.025	Biological Process	GO:0015979	photosynthesis	0.652857	0.854176	3	0	3	119
GO:0046486 glycerolipid metabolic process	3	0.652857	1.107	0.025	Biological Process	GO:0046486	glycerolipid metabolic process	0.652857	0.854176	2	1	3	119
GO:0002831 regulation of response to biotic stimulus	2	0.654126	0.738	0.025	Biological Process	GO:0002831	regulation of response to biotic stimulus	0.654126	0.85526	2	0	2	79
GO:2000113 negative regulation of cellular macromolecule biosynthetic process	9	0.65536	3.321	0.026	Biological Process	GO:2000113	negative regulation of cellular macromolecule biosynthetic process	0.65536	0.855271	7	2	9	351
GO:0010648 negative regulation of cell communication	4	0.655733	1.476	0.025	Biological Process	GO:0010648	negative regulation of cell communication	0.655733	0.855271	3	1	4	159
GO:0048585 negative regulation of response to stimulus	7	0.655812	2.583	0.025	Biological Process	GO:0048585	negative regulation of response to stimulus	0.655812	0.855271	5	2	7	275
GO:0009890 negative regulation of biosynthetic process	10	0.655899	3.69	0.026	Biological Process	GO:0009890	negative regulation of biosynthetic process	0.655899	0.855271	7	3	10	389
GO:0051254 positive regulation of RNA metabolic process	12	0.657879	4.428	0.026	Biological Process	GO:0051254	positive regulation of RNA metabolic process	0.657879	0.857276	8	4	12	465
GO:0016109 tetraterpenoid biosynthetic process	1	0.66113	0.369	0.026	Biological Process	GO:0016109	tetraterpenoid biosynthetic process	0.66113	0.857479	1	0	1	38
GO:0016117 carotenoid biosynthetic process	1	0.66113	0.369	0.026	Biological Process	GO:0016117	carotenoid biosynthetic process	0.66113	0.857479	1	0	1	38
GO:0030004 cellular monovalent inorganic cation homeostasis	1	0.66113	0.369	0.026	Biological Process	GO:0030004	cellular monovalent inorganic cation homeostasis	0.66113	0.857479	1	0	1	38
GO:0030582 fruiting body development	1	0.66113	0.369	0.026	Biological Process	GO:0030582	fruiting body development	0.66113	0.857479	0	1	1	38
GO:0035966 response to topologically incorrect protein	1	0.66113	0.369	0.026	Biological Process	GO:0035966	response to topologically incorrect protein	0.66113	0.857479	1	0	1	38
GO:0042631 cellular response to water deprivation	1	0.66113	0.369	0.026	Biological Process	GO:0042631	cellular response to water deprivation	0.66113	0.857479	1	0	1	38
GO:0075259 spore-bearing organ development	1	0.66113	0.369	0.026	Biological Process	GO:0075259	spore-bearing organ development	0.66113	0.857479	0	1	1	38
GO:0040011 locomotion	3	0.663962	1.107	0.025	Biological Process	GO:0040011	locomotion	0.663962	0.859427	2	1	3	121
GO:0072593 reactive oxygen species metabolic process	3	0.663962	1.107	0.025	Biological Process	GO:0072593	reactive oxygen species metabolic process	0.663962	0.859427	3	0	3	121
GO:0090627 plant epidermal cell differentiation	3	0.663962	1.107	0.025	Biological Process	GO:0090627	plant epidermal cell differentiation	0.663962	0.859427	0	3	3	121
GO:0022838 substrate-specific channel activity	3	0.565605	1.304	0.028	Molecular Function	GO:0022838	substrate-specific channel activity	0.565605	0.859434	2	1	3	107
GO:0019842 vitamin binding	1	0.56606	0.435	0.033	Molecular Function	GO:0019842	vitamin binding	0.56606	0.859434	1	0	1	30
GO:0010941 regulation of cell death	4	0.665376	1.476	0.025	Biological Process	GO:0010941	regulation of cell death	0.665376	0.86011	4	0	4	161
GO:0019693 ribose phosphate metabolic process	4	0.665376	1.476	0.025	Biological Process	GO:0019693	ribose phosphate metabolic process	0.665376	0.86011	3	1	4	161
GO:0006470 protein dephosphorylation	2	0.667584	0.738	0.025	Biological Process	GO:0006470	protein dephosphorylation	0.667584	0.860633	1	1	2	81
GO:0036293 response to decreased oxygen levels	2	0.667584	0.738	0.025	Biological Process	GO:0036293	response to decreased oxygen levels	0.667584	0.860633	2	0	2	81
GO:0043549 regulation of kinase activity	2	0.667584	0.738	0.025	Biological Process	GO:0043549	regulation of kinase activity	0.667584	0.860633	1	1	2	81
GO:2000280 regulation of root development	2	0.667584	0.738	0.025	Biological Process	GO:2000280	regulation of root development	0.667584	0.860633	2	0	2	81
GO:0034599 cellular response to oxidative stress	3	0.669417	1.107	0.025	Biological Process	GO:0034599	cellular response to oxidative stress	0.669417	0.860633	3	0	3	122
GO:0035295 tube development	1	0.670663	0.369	0.026	Biological Process	GO:0035295	tube development	0.670663	0.860633	1	0	1	39
GO:0048825 cotyledon development	1	0.670663	0.369	0.026	Biological Process	GO:0048825	cotyledon development	0.670663	0.860633	0	1	1	39
GO:0051187 cofactor catabolic process	1	0.670663	0.369	0.026	Biological Process	GO:0051187	cofactor catabolic process	0.670663	0.860633	1	0	1	39
GO:0051510 regulation of unidimensional cell growth	1	0.670663	0.369	0.026	Biological Process	GO:0051510	regulation of unidimensional cell growth	0.670663	0.860633	1	0	1	39
GO:0071462 cellular response to water stimulus	1	0.670663	0.369	0.026	Biological Process	GO:0071462	cellular response to water stimulus	0.670663	0.860633	1	0	1	39
GO:0090662 ATP hydrolysis coupled transmembrane transport	1	0.670663	0.369	0.026	Biological Process	GO:0090662	ATP hydrolysis coupled transmembrane transport	0.670663	0.860633	1	0	1	39
GO:0015267 channel activity	3	0.571956	1.304	0.028	Molecular Function	GO:0015267	channel activity	0.571956	0.862654	2	1	3	108
GO:0022803 passive transmembrane transporter activity	3	0.571956	1.304	0.028	Molecular Function	GO:0022803	passive transmembrane transporter activity	0.571956	0.862654	2	1	3	108
GO:0007399 nervous system development	2	0.674154	0.738	0.024	Biological Process	GO:0007399	nervous system development	0.674154	0.86454	2	0	2	82
GO:0005950 anthranilate synthase complex	1	0.214243	0.395	0.111	Cellular Component	GO:0005950	anthranilate synthase complex	0.214243	0.86554	0	1	1	9
GO:0008483 transaminase activity	1	0.577992	0.435	0.032	Molecular Function	GO:0008483	transaminase activity	0.577992	0.86604	1	0	1	31
GO:0016769 transferase activity, transferring nitrogenous groups	1	0.577992	0.435	0.032	Molecular Function	GO:0016769	transferase activity, transferring nitrogenous groups	0.577992	0.86604	1	0	1	31
GO:0007031 peroxisome organization	1	0.679929	0.369	0.025	Biological Process	GO:0007031	peroxisome organization	0.679929	0.867928	1	0	1	40
GO:0009646 response to absence of light	1	0.679929	0.369	0.025	Biological Process	GO:0009646	response to absence of light	0.679929	0.867928	0	1	1	40
GO:0010212 response to ionizing radiation	1	0.679929	0.369	0.025	Biological Process	GO:0010212	response to ionizing radiation	0.679929	0.867928	0	1	1	40
GO:0019954 asexual reproduction	1	0.679929	0.369	0.025	Biological Process	GO:0019954	asexual reproduction	0.679929	0.867928	0	1	1	40
GO:0031122 cytoplasmic microtubule organization	1	0.679929	0.369	0.025	Biological Process	GO:0031122	cytoplasmic microtubule organization	0.679929	0.867928	1	0	1	40
GO:0046939 nucleotide phosphorylation	1	0.679929	0.369	0.025	Biological Process	GO:0046939	nucleotide phosphorylation	0.679929	0.867928	1	0	1	40
GO:0048666 neuron development	1	0.679929	0.369	0.025	Biological Process	GO:0048666	neuron development	0.679929	0.867928	1	0	1	40
GO:0009873 ethylene-activated signaling pathway	2	0.680618	0.738	0.024	Biological Process	GO:0009873	ethylene-activated signaling pathway	0.680618	0.868236	2	0	2	83
GO:0007389 pattern specification process	5	0.681445	1.845	0.025	Biological Process	GO:0007389	pattern specification process	0.681445	0.868719	3	2	5	204
GO:0019222 regulation of metabolic process	66	0.68343	24.354	0.027	Biological Process	GO:0019222	regulation of metabolic process	0.68343	0.870677	50	16	66	2460
GO:0012501 programmed cell death	5	0.685593	1.845	0.024	Biological Process	GO:0012501	programmed cell death	0.685593	0.871962	5	0	5	205
GO:0006650 glycerophospholipid metabolic process	2	0.686977	0.738	0.024	Biological Process	GO:0006650	glycerophospholipid metabolic process	0.686977	0.871962	1	1	2	84
GO:0010054 trichoblast differentiation	2	0.686977	0.738	0.024	Biological Process	GO:0010054	trichoblast differentiation	0.686977	0.871962	0	2	2	84
GO:0043254 regulation of protein complex assembly	2	0.686977	0.738	0.024	Biological Process	GO:0043254	regulation of protein complex assembly	0.686977	0.871962	1	1	2	84
GO:0044272 sulfur compound biosynthetic process	2	0.686977	0.738	0.024	Biological Process	GO:0044272	sulfur compound biosynthetic process	0.686977	0.871962	1	1	2	84
GO:0006754 ATP biosynthetic process	1	0.688935	0.369	0.024	Biological Process	GO:0006754	ATP biosynthetic process	0.688935	0.871962	1	0	1	41
GO:0009910 negative regulation of flower development	1	0.688935	0.369	0.024	Biological Process	GO:0009910	negative regulation of flower development	0.688935	0.871962	1	0	1	41
GO:0019751 polyol metabolic process	1	0.688935	0.369	0.024	Biological Process	GO:0019751	polyol metabolic process	0.688935	0.871962	1	0	1	41
GO:0030833 regulation of actin filament polymerization	1	0.688935	0.369	0.024	Biological Process	GO:0030833	regulation of actin filament polymerization	0.688935	0.871962	1	0	1	41
GO:0071900 regulation of protein serine/threonine kinase activity	1	0.688935	0.369	0.024	Biological Process	GO:0071900	regulation of protein serine/threonine kinase activity	0.688935	0.871962	1	0	1	41
GO:0009059 macromolecule biosynthetic process	60	0.690137	22.14	0.027	Biological Process	GO:0009059	macromolecule biosynthetic process	0.690137	0.872812	46	14	60	2247
GO:0098754 detoxification	3	0.690592	1.107	0.024	Biological Process	GO:0098754	detoxification	0.690592	0.872812	2	1	3	126
GO:0051186 cofactor metabolic process	9	0.690958	3.321	0.025	Biological Process	GO:0051186	cofactor metabolic process	0.690958	0.872812	7	2	9	362
GO:0015103 inorganic anion transmembrane transporter activity	11	0.592873	4.783	0.026	Molecular Function	GO:0015103	inorganic anion transmembrane transporter activity	0.592873	0.876838	9	2	11	416
GO:0015114 phosphate ion transmembrane transporter activity	11	0.592873	4.783	0.026	Molecular Function	GO:0015114	phosphate ion transmembrane transporter activity	0.592873	0.876838	9	2	11	416
GO:0015318 inorganic solute uptake transmembrane transporter activity	11	0.592873	4.783	0.026	Molecular Function	GO:0015318	inorganic solute uptake transmembrane transporter activity	0.592873	0.876838	9	2	11	416
GO:0015563 uptake transmembrane transporter activity	11	0.592873	4.783	0.026	Molecular Function	GO:0015563	uptake transmembrane transporter activity	0.592873	0.876838	9	2	11	416
GO:0005355 glucose transmembrane transporter activity	1	0.600884	0.435	0.03	Molecular Function	GO:0005355	glucose transmembrane transporter activity	0.600884	0.877328	1	0	1	33
GO:0015149 hexose transmembrane transporter activity	1	0.600884	0.435	0.03	Molecular Function	GO:0015149	hexose transmembrane transporter activity	0.600884	0.877328	1	0	1	33
GO:0015605 organophosphate ester transmembrane transporter activity	1	0.600884	0.435	0.03	Molecular Function	GO:0015605	organophosphate ester transmembrane transporter activity	0.600884	0.877328	1	0	1	33
GO:0016668 oxidoreductase activity, acting on a sulfur group of donors, NAD(P) as acceptor	1	0.600884	0.435	0.03	Molecular Function	GO:0016668	oxidoreductase activity, acting on a sulfur group of donors, NAD(P) as acceptor	0.600884	0.877328	1	0	1	33
GO:0007623 circadian rhythm	3	0.695724	1.107	0.024	Biological Process	GO:0007623	circadian rhythm	0.695724	0.878261	1	2	3	127
GO:0031328 positive regulation of cellular biosynthetic process	13	0.697242	4.797	0.025	Biological Process	GO:0031328	positive regulation of cellular biosynthetic process	0.697242	0.878454	9	4	13	517
GO:0006749 glutathione metabolic process	1	0.697689	0.369	0.024	Biological Process	GO:0006749	glutathione metabolic process	0.697689	0.878454	0	1	1	42
GO:0010311 lateral root formation	1	0.697689	0.369	0.024	Biological Process	GO:0010311	lateral root formation	0.697689	0.878454	0	1	1	42
GO:0019395 fatty acid oxidation	1	0.697689	0.369	0.024	Biological Process	GO:0019395	fatty acid oxidation	0.697689	0.878454	1	0	1	42
GO:1902600 hydrogen ion transmembrane transport	2	0.699385	0.738	0.023	Biological Process	GO:1902600	hydrogen ion transmembrane transport	0.699385	0.880018	2	0	2	86
GO:0022402 cell cycle process	9	0.700264	3.321	0.025	Biological Process	GO:0022402	cell cycle process	0.700264	0.880024	7	2	9	365
GO:0051173 positive regulation of nitrogen compound metabolic process	16	0.703137	5.904	0.025	Biological Process	GO:0051173	positive regulation of nitrogen compound metabolic process	0.703137	0.880024	11	5	16	633
GO:0009926 auxin polar transport	2	0.705435	0.738	0.023	Biological Process	GO:0009926	auxin polar transport	0.705435	0.880024	1	1	2	87
GO:0043086 negative regulation of catalytic activity	3	0.705796	1.107	0.023	Biological Process	GO:0043086	negative regulation of catalytic activity	0.705796	0.880024	3	0	3	129
GO:0000462 maturation of SSU-rRNA from tricistronic rRNA transcript (SSU-rRNA, 5.8S rRNA, LSU-rRNA)	1	0.706197	0.369	0.023	Biological Process	GO:0000462	maturation of SSU-rRNA from tricistronic rRNA transcript (SSU-rRNA, 5.8S rRNA, LSU-rRNA)	0.706197	0.880024	1	0	1	43
GO:0007584 response to nutrient	1	0.706197	0.369	0.023	Biological Process	GO:0007584	response to nutrient	0.706197	0.880024	1	0	1	43
GO:0009145 purine nucleoside triphosphate biosynthetic process	1	0.706197	0.369	0.023	Biological Process	GO:0009145	purine nucleoside triphosphate biosynthetic process	0.706197	0.880024	1	0	1	43
GO:0009206 purine ribonucleoside triphosphate biosynthetic process	1	0.706197	0.369	0.023	Biological Process	GO:0009206	purine ribonucleoside triphosphate biosynthetic process	0.706197	0.880024	1	0	1	43
GO:0009749 response to glucose	1	0.706197	0.369	0.023	Biological Process	GO:0009749	response to glucose	0.706197	0.880024	1	0	1	43
GO:0010208 pollen wall assembly	1	0.706197	0.369	0.023	Biological Process	GO:0010208	pollen wall assembly	0.706197	0.880024	0	1	1	43
GO:0030865 cortical cytoskeleton organization	1	0.706197	0.369	0.023	Biological Process	GO:0030865	cortical cytoskeleton organization	0.706197	0.880024	1	0	1	43
GO:0048506 regulation of timing of meristematic phase transition	1	0.706197	0.369	0.023	Biological Process	GO:0048506	regulation of timing of meristematic phase transition	0.706197	0.880024	1	0	1	43
GO:0048510 regulation of timing of transition from vegetative to reproductive phase	1	0.706197	0.369	0.023	Biological Process	GO:0048510	regulation of timing of transition from vegetative to reproductive phase	0.706197	0.880024	1	0	1	43
GO:0055046 microgametogenesis	1	0.706197	0.369	0.023	Biological Process	GO:0055046	microgametogenesis	0.706197	0.880024	0	1	1	43
GO:0085029 extracellular matrix assembly	1	0.706197	0.369	0.023	Biological Process	GO:0085029	extracellular matrix assembly	0.706197	0.880024	0	1	1	43
GO:0010468 regulation of gene expression	48	0.70717	17.712	0.026	Biological Process	GO:0010468	regulation of gene expression	0.70717	0.88067	36	12	48	1821
GO:0005351 sugar:proton symporter activity	1	0.611861	0.435	0.029	Molecular Function	GO:0005351	sugar:proton symporter activity	0.611861	0.882084	1	0	1	34
GO:0005402 cation:sugar symporter activity	1	0.611861	0.435	0.029	Molecular Function	GO:0005402	cation:sugar symporter activity	0.611861	0.882084	1	0	1	34
GO:0015145 monosaccharide transmembrane transporter activity	1	0.611861	0.435	0.029	Molecular Function	GO:0015145	monosaccharide transmembrane transporter activity	0.611861	0.882084	1	0	1	34
GO:0016628 oxidoreductase activity, acting on the CH-CH group of donors, NAD or NADP as acceptor	1	0.611861	0.435	0.029	Molecular Function	GO:0016628	oxidoreductase activity, acting on the CH-CH group of donors, NAD or NADP as acceptor	0.611861	0.882084	0	1	1	34
GO:0048511 rhythmic process	3	0.710736	1.107	0.023	Biological Process	GO:0048511	rhythmic process	0.710736	0.884542	1	2	3	130
GO:0008064 regulation of actin polymerization or depolymerization	1	0.714467	0.369	0.023	Biological Process	GO:0008064	regulation of actin polymerization or depolymerization	0.714467	0.885209	1	0	1	44
GO:0009132 nucleoside diphosphate metabolic process	1	0.714467	0.369	0.023	Biological Process	GO:0009132	nucleoside diphosphate metabolic process	0.714467	0.885209	1	0	1	44
GO:0009166 nucleotide catabolic process	1	0.714467	0.369	0.023	Biological Process	GO:0009166	nucleotide catabolic process	0.714467	0.885209	1	0	1	44
GO:0030832 regulation of actin filament length	1	0.714467	0.369	0.023	Biological Process	GO:0030832	regulation of actin filament length	0.714467	0.885209	1	0	1	44
GO:0032271 regulation of protein polymerization	1	0.714467	0.369	0.023	Biological Process	GO:0032271	regulation of protein polymerization	0.714467	0.885209	1	0	1	44
GO:0045862 positive regulation of proteolysis	1	0.714467	0.369	0.023	Biological Process	GO:0045862	positive regulation of proteolysis	0.714467	0.885209	1	0	1	44
GO:0071472 cellular response to salt stress	1	0.714467	0.369	0.023	Biological Process	GO:0071472	cellular response to salt stress	0.714467	0.885209	1	0	1	44
GO:0004175 endopeptidase activity	4	0.618434	1.739	0.026	Molecular Function	GO:0004175	endopeptidase activity	0.618434	0.888755	4	0	4	155
GO:0015075 ion transmembrane transporter activity	12	0.621685	5.217	0.026	Molecular Function	GO:0015075	ion transmembrane transporter activity	0.621685	0.889063	10	2	12	463
GO:0004364 glutathione transferase activity	1	0.622539	0.435	0.029	Molecular Function	GO:0004364	glutathione transferase activity	0.622539	0.889063	0	1	1	35
GO:0031325 positive regulation of cellular metabolic process	17	0.719643	6.273	0.025	Biological Process	GO:0031325	positive regulation of cellular metabolic process	0.719643	0.890069	12	5	17	678
GO:0043900 regulation of multi-organism process	3	0.720425	1.107	0.023	Biological Process	GO:0043900	regulation of multi-organism process	0.720425	0.890069	3	0	3	132
GO:0048868 pollen tube development	3	0.720425	1.107	0.023	Biological Process	GO:0048868	pollen tube development	0.720425	0.890069	2	1	3	132
GO:0006487 protein N-linked glycosylation	1	0.722505	0.369	0.022	Biological Process	GO:0006487	protein N-linked glycosylation	0.722505	0.890069	1	0	1	45
GO:0009201 ribonucleoside triphosphate biosynthetic process	1	0.722505	0.369	0.022	Biological Process	GO:0009201	ribonucleoside triphosphate biosynthetic process	0.722505	0.890069	1	0	1	45
GO:0016108 tetraterpenoid metabolic process	1	0.722505	0.369	0.022	Biological Process	GO:0016108	tetraterpenoid metabolic process	0.722505	0.890069	1	0	1	45
GO:0016116 carotenoid metabolic process	1	0.722505	0.369	0.022	Biological Process	GO:0016116	carotenoid metabolic process	0.722505	0.890069	1	0	1	45
GO:0030182 neuron differentiation	1	0.722505	0.369	0.022	Biological Process	GO:0030182	neuron differentiation	0.722505	0.890069	1	0	1	45
GO:0006818 hydrogen transport	2	0.72298	0.738	0.022	Biological Process	GO:0006818	hydrogen transport	0.72298	0.890069	2	0	2	90
GO:0015992 proton transport	2	0.72298	0.738	0.022	Biological Process	GO:0015992	proton transport	0.72298	0.890069	2	0	2	90
GO:0009743 response to carbohydrate	3	0.725174	1.107	0.023	Biological Process	GO:0009743	response to carbohydrate	0.725174	0.892204	3	0	3	133
GO:0006575 cellular modified amino acid metabolic process	2	0.72863	0.738	0.022	Biological Process	GO:0006575	cellular modified amino acid metabolic process	0.72863	0.893429	1	1	2	91
GO:0070482 response to oxygen levels	2	0.72863	0.738	0.022	Biological Process	GO:0070482	response to oxygen levels	0.72863	0.893429	2	0	2	91
GO:0061024 membrane organization	5	0.72881	1.845	0.023	Biological Process	GO:0061024	membrane organization	0.72881	0.893429	4	1	5	216
GO:1903046 meiotic cell cycle process	3	0.729861	1.107	0.022	Biological Process	GO:1903046	meiotic cell cycle process	0.729861	0.893429	3	0	3	134
GO:0006418 tRNA aminoacylation for protein translation	1	0.730317	0.369	0.022	Biological Process	GO:0006418	tRNA aminoacylation for protein translation	0.730317	0.893429	1	0	1	46
GO:0010043 response to zinc ion	1	0.730317	0.369	0.022	Biological Process	GO:0010043	response to zinc ion	0.730317	0.893429	1	0	1	46
GO:0030041 actin filament polymerization	1	0.730317	0.369	0.022	Biological Process	GO:0030041	actin filament polymerization	0.730317	0.893429	1	0	1	46
GO:0045132 meiotic chromosome segregation	1	0.730317	0.369	0.022	Biological Process	GO:0045132	meiotic chromosome segregation	0.730317	0.893429	1	0	1	46
GO:0046283 anthocyanin-containing compound metabolic process	1	0.730317	0.369	0.022	Biological Process	GO:0046283	anthocyanin-containing compound metabolic process	0.730317	0.893429	1	0	1	46
GO:0019220 regulation of phosphate metabolic process	3	0.734485	1.107	0.022	Biological Process	GO:0019220	regulation of phosphate metabolic process	0.734485	0.897395	2	1	3	135
GO:0051174 regulation of phosphorus metabolic process	3	0.734485	1.107	0.022	Biological Process	GO:0051174	regulation of phosphorus metabolic process	0.734485	0.897395	2	1	3	135
GO:0048646 anatomical structure formation involved in morphogenesis	6	0.735018	2.214	0.023	Biological Process	GO:0048646	anatomical structure formation involved in morphogenesis	0.735018	0.897481	3	3	6	258
GO:0006352 DNA-templated transcription, initiation	1	0.73791	0.369	0.021	Biological Process	GO:0006352	DNA-templated transcription, initiation	0.73791	0.89921	0	1	1	47
GO:0009686 gibberellin biosynthetic process	1	0.73791	0.369	0.021	Biological Process	GO:0009686	gibberellin biosynthetic process	0.73791	0.89921	1	0	1	47
GO:0009798 axis specification	1	0.73791	0.369	0.021	Biological Process	GO:0009798	axis specification	0.73791	0.89921	0	1	1	47
GO:0033554 cellular response to stress	22	0.738289	8.118	0.025	Biological Process	GO:0033554	cellular response to stress	0.738289	0.89921	18	4	22	876
GO:0001558 regulation of cell growth	2	0.739638	0.738	0.022	Biological Process	GO:0001558	regulation of cell growth	0.739638	0.899406	1	1	2	93
GO:0090066 regulation of anatomical structure size	2	0.739638	0.738	0.022	Biological Process	GO:0090066	regulation of anatomical structure size	0.739638	0.899406	2	0	2	93
GO:1901605 alpha-amino acid metabolic process	4	0.739841	1.476	0.022	Biological Process	GO:1901605	alpha-amino acid metabolic process	0.739841	0.899406	3	1	4	178
GO:0072521 purine-containing compound metabolic process	4	0.743804	1.476	0.022	Biological Process	GO:0072521	purine-containing compound metabolic process	0.743804	0.901508	3	1	4	179
GO:0032879 regulation of localization	6	0.745037	2.214	0.023	Biological Process	GO:0032879	regulation of localization	0.745037	0.901508	4	2	6	261
GO:0043038 amino acid activation	1	0.74529	0.369	0.021	Biological Process	GO:0043038	amino acid activation	0.74529	0.901508	1	0	1	48
GO:0043039 tRNA aminoacylation	1	0.74529	0.369	0.021	Biological Process	GO:0043039	tRNA aminoacylation	0.74529	0.901508	1	0	1	48
GO:0048699 generation of neurons	1	0.74529	0.369	0.021	Biological Process	GO:0048699	generation of neurons	0.74529	0.901508	1	0	1	48
GO:0051703 intraspecies interaction between organisms	1	0.74529	0.369	0.021	Biological Process	GO:0051703	intraspecies interaction between organisms	0.74529	0.901508	0	1	1	48
GO:0072527 pyrimidine-containing compound metabolic process	1	0.74529	0.369	0.021	Biological Process	GO:0072527	pyrimidine-containing compound metabolic process	0.74529	0.901508	1	0	1	48
GO:1901292 nucleoside phosphate catabolic process	1	0.74529	0.369	0.021	Biological Process	GO:1901292	nucleoside phosphate catabolic process	0.74529	0.901508	1	0	1	48
GO:0045935 positive regulation of nucleobase-containing compound metabolic process	12	0.746373	4.428	0.024	Biological Process	GO:0045935	positive regulation of nucleobase-containing compound metabolic process	0.746373	0.902255	8	4	12	498
GO:0009791 post-embryonic development	33	0.749914	12.177	0.025	Biological Process	GO:0009791	post-embryonic development	0.749914	0.904542	22	11	33	1295
GO:0009909 regulation of flower development	3	0.752359	1.107	0.022	Biological Process	GO:0009909	regulation of flower development	0.752359	0.904542	1	2	3	139
GO:0009127 purine nucleoside monophosphate biosynthetic process	1	0.752463	0.369	0.02	Biological Process	GO:0009127	purine nucleoside monophosphate biosynthetic process	0.752463	0.904542	1	0	1	49
GO:0009142 nucleoside triphosphate biosynthetic process	1	0.752463	0.369	0.02	Biological Process	GO:0009142	nucleoside triphosphate biosynthetic process	0.752463	0.904542	1	0	1	49
GO:0009168 purine ribonucleoside monophosphate biosynthetic process	1	0.752463	0.369	0.02	Biological Process	GO:0009168	purine ribonucleoside monophosphate biosynthetic process	0.752463	0.904542	1	0	1	49
GO:0009756 carbohydrate mediated signaling	1	0.752463	0.369	0.02	Biological Process	GO:0009756	carbohydrate mediated signaling	0.752463	0.904542	1	0	1	49
GO:0010182 sugar mediated signaling pathway	1	0.752463	0.369	0.02	Biological Process	GO:0010182	sugar mediated signaling pathway	0.752463	0.904542	1	0	1	49
GO:0034440 lipid oxidation	1	0.752463	0.369	0.02	Biological Process	GO:0034440	lipid oxidation	0.752463	0.904542	1	0	1	49
GO:1902532 negative regulation of intracellular signal transduction	1	0.752463	0.369	0.02	Biological Process	GO:1902532	negative regulation of intracellular signal transduction	0.752463	0.904542	1	0	1	49
GO:1990837 sequence-specific double-stranded DNA binding	3	0.637923	1.304	0.025	Molecular Function	GO:1990837	sequence-specific double-stranded DNA binding	0.637923	0.908196	2	1	3	119
GO:0051171 regulation of nitrogen compound metabolic process	51	0.756647	18.819	0.026	Biological Process	GO:0051171	regulation of nitrogen compound metabolic process	0.756647	0.909007	37	14	51	1966
GO:0030490 maturation of SSU-rRNA	1	0.759435	0.369	0.02	Biological Process	GO:0030490	maturation of SSU-rRNA	0.759435	0.910665	1	0	1	50
GO:1902903 regulation of fibril organization	1	0.759435	0.369	0.02	Biological Process	GO:1902903	regulation of fibril organization	0.759435	0.910665	1	0	1	50
GO:1903053 regulation of extracellular matrix organization	1	0.759435	0.369	0.02	Biological Process	GO:1903053	regulation of extracellular matrix organization	0.759435	0.910665	1	0	1	50
GO:0001932 regulation of protein phosphorylation	2	0.760515	0.738	0.021	Biological Process	GO:0001932	regulation of protein phosphorylation	0.760515	0.911329	1	1	2	97
GO:0048588 developmental cell growth	3	0.76093	1.107	0.021	Biological Process	GO:0048588	developmental cell growth	0.76093	0.911329	2	1	3	141
GO:0015036 disulfide oxidoreductase activity	1	0.643023	0.435	0.027	Molecular Function	GO:0015036	disulfide oxidoreductase activity	0.643023	0.912614	1	0	1	37
GO:0005782 peroxisomal matrix	1	0.235024	0.395	0.1	Cellular Component	GO:0005782	peroxisomal matrix	0.235024	0.912978	1	0	1	10
GO:0031907 microbody lumen	1	0.235024	0.395	0.1	Cellular Component	GO:0031907	microbody lumen	0.235024	0.912978	1	0	1	10
GO:0019318 hexose metabolic process	1	0.766211	0.369	0.02	Biological Process	GO:0019318	hexose metabolic process	0.766211	0.916523	1	0	1	51
GO:0061077 chaperone-mediated protein folding	1	0.766211	0.369	0.02	Biological Process	GO:0061077	chaperone-mediated protein folding	0.766211	0.916523	1	0	1	51
GO:0051213 dioxygenase activity	2	0.648854	0.87	0.025	Molecular Function	GO:0051213	dioxygenase activity	0.648854	0.918039	1	1	2	80
GO:0035556 intracellular signal transduction	10	0.769144	3.69	0.023	Biological Process	GO:0035556	intracellular signal transduction	0.769144	0.918157	7	3	10	429
GO:0071214 cellular response to abiotic stimulus	4	0.770271	1.476	0.022	Biological Process	GO:0071214	cellular response to abiotic stimulus	0.770271	0.918157	3	1	4	186
[truncated: 600 more rows]
