# Supplementary material for: Analysis of huanglongbing-associated RNA-seq data reveals disturbances in biological processes within Citrus spp. triggered by Candidatus Liberibacter asiaticus infection
Source: Front Plant Sci. 2024 Apr 10;15:1388163. doi: 10.3389/fpls.2024.1388163 (PMC11039969; doi:10.3389/fpls.2024.1388163)
Supplement: Supplementary file 9 [file Table_9.xlsx]

## Sheet: Supplementary Table 9
Supplementary Table 9. KEGG pathway enrichment analysis of soft-core differential expressed genes.
ID	Number	P value	Percent	Ratio	Class	KO ID	Descrption	P value	Q value	Up	Down	Fg_num	Bg_num
Amino sugar and nucleotide sugar metabolism	16	1.93606e-06	10.191	0.109	Metabolism	ko00520	Amino sugar and nucleotide sugar metabolism	1.93606e-06	0.000131652	12	4	16	147
Glucosinolate biosynthesis	7	2.30304e-05	4.459	0.212	Metabolism	ko00966	Glucosinolate biosynthesis	2.30304e-05	0.000596846	7	0	7	33
Metabolic pathways	102	2.63315e-05	64.968	0.036	Metabolism	ko01100	Metabolic pathways	2.63315e-05	0.000596846	75	27	102	2812
MAPK signaling pathway - plant	14	9.00347e-05	8.917	0.089	Environmental Information Processing	ko04016	MAPK signaling pathway - plant	9.00347e-05	0.00153059	9	5	14	158
Cyanoamino acid metabolism	9	0.000160445	5.732	0.122	Metabolism	ko00460	Cyanoamino acid metabolism	0.000160445	0.00218206	8	1	9	74
Biosynthesis of secondary metabolites	62	0.000230772	39.49	0.041	Metabolism	ko01110	Biosynthesis of secondary metabolites	0.000230772	0.00261542	48	14	62	1529
Starch and sucrose metabolism	13	0.000515701	8.28	0.079	Metabolism	ko00500	Starch and sucrose metabolism	0.000515701	0.00500967	11	2	13	165
2-Oxocarboxylic acid metabolism	7	0.00628258	4.459	0.086	Metabolism	ko01210	2-Oxocarboxylic acid metabolism	0.00628258	0.053402	7	0	7	81
Phagosome	7	0.013061	4.459	0.075	Cellular Processes	ko04145	Phagosome	0.013061	0.0986831	6	1	7	93
Biosynthesis of various alkaloids	2	0.0287855	1.274	0.2	Metabolism	ko00996	Biosynthesis of various alkaloids	0.0287855	0.195741	2	0	2	10
Cutin, suberine and wax biosynthesis	3	0.043265	1.911	0.103	Metabolism	ko00073	Cutin, suberine and wax biosynthesis	0.043265	0.267456	2	1	3	29
Pentose and glucuronate interconversions	7	0.0796381	4.459	0.051	Metabolism	ko00040	Pentose and glucuronate interconversions	0.0796381	0.451283	6	1	7	137
Terpenoid backbone biosynthesis	4	0.0920301	2.548	0.063	Metabolism	ko00900	Terpenoid backbone biosynthesis	0.0920301	0.467207	3	1	4	63
Sesquiterpenoid and triterpenoid biosynthesis	4	0.0961896	2.548	0.062	Metabolism	ko00909	Sesquiterpenoid and triterpenoid biosynthesis	0.0961896	0.467207	4	0	4	64
Phenylpropanoid biosynthesis	9	0.108873	5.732	0.044	Metabolism	ko00940	Phenylpropanoid biosynthesis	0.108873	0.493559	7	2	9	206
Glycerophospholipid metabolism	5	0.12449	3.185	0.052	Metabolism	ko00564	Glycerophospholipid metabolism	0.12449	0.529083	3	2	5	97
Biosynthesis of unsaturated fatty acids	2	0.138142	1.274	0.083	Metabolism	ko01040	Biosynthesis of unsaturated fatty acids	0.138142	0.552569	2	0	2	24
Ether lipid metabolism	2	0.147593	1.274	0.08	Metabolism	ko00565	Ether lipid metabolism	0.147593	0.557574	1	1	2	25
Brassinosteroid biosynthesis	2	0.166864	1.274	0.074	Metabolism	ko00905	Brassinosteroid biosynthesis	0.166864	0.597196	2	0	2	27
Stilbenoid, diarylheptanoid and gingerol biosynthesis	3	0.195557	1.911	0.054	Metabolism	ko00945	Stilbenoid, diarylheptanoid and gingerol biosynthesis	0.195557	0.651233	3	0	3	56
Flavonoid biosynthesis	4	0.201116	2.548	0.047	Metabolism	ko00941	Flavonoid biosynthesis	0.201116	0.651233	3	1	4	85
Fatty acid elongation	2	0.216591	1.274	0.062	Metabolism	ko00062	Fatty acid elongation	0.216591	0.669464	1	1	2	32
Galactose metabolism	3	0.245879	1.911	0.048	Metabolism	ko00052	Galactose metabolism	0.245879	0.726946	3	0	3	63
Plant-pathogen interaction	11	0.261828	7.006	0.034	Organismal Systems	ko04626	Plant-pathogen interaction	0.261828	0.741845	8	3	11	322
Cysteine and methionine metabolism	5	0.312686	3.185	0.037	Metabolism	ko00270	Cysteine and methionine metabolism	0.312686	0.850505	5	0	5	136
Pyrimidine metabolism	3	0.328051	1.911	0.041	Metabolism	ko00240	Pyrimidine metabolism	0.328051	0.851732	2	1	3	74
Tropane, piperidine and pyridine alkaloid biosynthesis	2	0.368286	1.274	0.043	Metabolism	ko00960	Tropane, piperidine and pyridine alkaloid biosynthesis	0.368286	0.851732	1	1	2	47
Photosynthesis - antenna proteins	1	0.375339	0.637	0.059	Metabolism	ko00196	Photosynthesis - antenna proteins	0.375339	0.851732	0	1	1	17
Circadian rhythm - plant	2	0.378128	1.274	0.042	Organismal Systems	ko04712	Circadian rhythm - plant	0.378128	0.851732	2	0	2	48
Plant hormone signal transduction	9	0.381793	5.732	0.031	Environmental Information Processing	ko04075	Plant hormone signal transduction	0.381793	0.851732	8	1	9	287
Carotenoid biosynthesis	2	0.416826	1.274	0.038	Metabolism	ko00906	Carotenoid biosynthesis	0.416826	0.851732	0	2	2	52
Fatty acid metabolism	3	0.417612	1.911	0.035	Metabolism	ko01212	Fatty acid metabolism	0.417612	0.851732	3	0	3	86
Biosynthesis of various plant secondary metabolites	2	0.426315	1.274	0.038	Metabolism	ko00999	Biosynthesis of various plant secondary metabolites	0.426315	0.851732	2	0	2	53
Valine, leucine and isoleucine degradation	2	0.435723	1.274	0.037	Metabolism	ko00280	Valine, leucine and isoleucine degradation	0.435723	0.851732	2	0	2	54
Other glycan degradation	1	0.440923	0.637	0.048	Metabolism	ko00511	Other glycan degradation	0.440923	0.851732	1	0	1	21
Linoleic acid metabolism	1	0.45622	0.637	0.045	Metabolism	ko00591	Linoleic acid metabolism	0.45622	0.851732	0	1	1	22
ABC transporters	2	0.463443	1.274	0.035	Environmental Information Processing	ko02010	ABC transporters	0.463443	0.851732	2	0	2	57
Glutathione metabolism	4	0.493584	2.548	0.03	Metabolism	ko00480	Glutathione metabolism	0.493584	0.869397	3	1	4	133
Endocytosis	5	0.501802	3.185	0.029	Cellular Processes	ko04144	Endocytosis	0.501802	0.869397	2	3	5	171
Fatty acid biosynthesis	2	0.524901	1.274	0.031	Metabolism	ko00061	Fatty acid biosynthesis	0.524901	0.869397	2	0	2	64
Ascorbate and aldarate metabolism	2	0.533291	1.274	0.031	Metabolism	ko00053	Ascorbate and aldarate metabolism	0.533291	0.869397	1	1	2	65
Valine, leucine and isoleucine biosynthesis	1	0.539651	0.637	0.036	Metabolism	ko00290	Valine, leucine and isoleucine biosynthesis	0.539651	0.869397	1	0	1	28
alpha-Linolenic acid metabolism	2	0.549766	1.274	0.03	Metabolism	ko00592	alpha-Linolenic acid metabolism	0.549766	0.869397	1	1	2	67
Glycine, serine and threonine metabolism	2	0.581486	1.274	0.028	Metabolism	ko00260	Glycine, serine and threonine metabolism	0.581486	0.89866	2	0	2	71
Peroxisome	3	0.60018	1.911	0.027	Cellular Processes	ko04146	Peroxisome	0.60018	0.906939	2	1	3	113
Zeatin biosynthesis	1	0.63143	0.637	0.028	Metabolism	ko00908	Zeatin biosynthesis	0.63143	0.92491	1	0	1	36
Phosphatidylinositol signaling system	2	0.653527	1.274	0.025	Environmental Information Processing	ko04070	Phosphatidylinositol signaling system	0.653527	0.92491	1	1	2	81
Sphingolipid metabolism	1	0.660944	0.637	0.026	Metabolism	ko00600	Sphingolipid metabolism	0.660944	0.92491	1	0	1	39
Inositol phosphate metabolism	2	0.673134	1.274	0.024	Metabolism	ko00562	Inositol phosphate metabolism	0.673134	0.92491	2	0	2	84
Tryptophan metabolism	2	0.703816	1.274	0.022	Metabolism	ko00380	Tryptophan metabolism	0.703816	0.92491	2	0	2	89
Glycerolipid metabolism	2	0.742735	1.274	0.021	Metabolism	ko00561	Glycerolipid metabolism	0.742735	0.92491	1	1	2	96
Porphyrin metabolism	1	0.743371	0.637	0.02	Metabolism	ko00860	Porphyrin metabolism	0.743371	0.92491	1	0	1	49
Phenylalanine, tyrosine and tryptophan biosynthesis	1	0.757291	0.637	0.02	Metabolism	ko00400	Phenylalanine, tyrosine and tryptophan biosynthesis	0.757291	0.92491	0	1	1	51
Ubiquinone and other terpenoid-quinone biosynthesis	1	0.763966	0.637	0.019	Metabolism	ko00130	Ubiquinone and other terpenoid-quinone biosynthesis	0.763966	0.92491	0	1	1	52
Pantothenate and CoA biosynthesis	1	0.763966	0.637	0.019	Metabolism	ko00770	Pantothenate and CoA biosynthesis	0.763966	0.92491	1	0	1	52
Alanine, aspartate and glutamate metabolism	1	0.782918	0.637	0.018	Metabolism	ko00250	Alanine, aspartate and glutamate metabolism	0.782918	0.92491	1	0	1	55
Protein export	1	0.782918	0.637	0.018	Genetic Information Processing	ko03060	Protein export	0.782918	0.92491	1	0	1	55
Aminoacyl-tRNA biosynthesis	1	0.788894	0.637	0.018	Genetic Information Processing	ko00970	Aminoacyl-tRNA biosynthesis	0.788894	0.92491	1	0	1	56
Arginine and proline metabolism	1	0.816404	0.637	0.016	Metabolism	ko00330	Arginine and proline metabolism	0.816404	0.936568	1	0	1	61
RNA polymerase	1	0.826383	0.637	0.016	Genetic Information Processing	ko03020	RNA polymerase	0.826383	0.936568	1	0	1	63
Protein processing in endoplasmic reticulum	5	0.856349	3.185	0.019	Genetic Information Processing	ko04141	Protein processing in endoplasmic reticulum	0.856349	0.95282	4	1	5	265
Glyoxylate and dicarboxylate metabolism	1	0.868747	0.637	0.014	Metabolism	ko00630	Glyoxylate and dicarboxylate metabolism	0.868747	0.95282	1	0	1	73
Ubiquitin mediated proteolysis	3	0.904711	1.911	0.015	Genetic Information Processing	ko04120	Ubiquitin mediated proteolysis	0.904711	0.976513	1	2	3	194
Ribosome biogenesis in eukaryotes	1	0.933064	0.637	0.01	Genetic Information Processing	ko03008	Ribosome biogenesis in eukaryotes	0.933064	0.99138	1	0	1	97
Biosynthesis of amino acids	3	0.949259	1.911	0.013	Metabolism	ko01230	Biosynthesis of amino acids	0.949259	0.993071	2	1	3	225
RNA degradation	1	0.975755	0.637	0.008	Genetic Information Processing	ko03018	RNA degradation	0.975755	0.999562	1	0	1	133
Spliceosome	2	0.989108	1.274	0.009	Genetic Information Processing	ko03040	Spliceosome	0.989108	0.999562	1	1	2	233
Carbon metabolism	1	0.999562	0.637	0.004	Metabolism	ko01200	Carbon metabolism	0.999562	0.999562	1	0	1	273
