# Supplementary material for: Analysis of huanglongbing-associated RNA-seq data reveals disturbances in biological processes within Citrus spp. triggered by Candidatus Liberibacter asiaticus infection
Source: Front Plant Sci. 2024 Apr 10;15:1388163. doi: 10.3389/fpls.2024.1388163 (PMC11039969; doi:10.3389/fpls.2024.1388163)
Supplement: Supplementary file 10 [file Table_10.xlsx]

## Sheet: Supplementary Table 10
Supplementary Table 10. Gene set enrichment analysis of soft-core differential expressed genes.
Name	GS follow link to MSigDB	Size	ES	NES	NOM P value	FDR Q value	FWER P value	Rank at max	Leading edge
GO_0010150_BP_LEAF_SENESCENCE	GO_0010150_BP_LEAF_SENESCENCE	15	0.668995	1.63346	0.00312826	0.495451	0.394	12	tags=27%, list=2%, signal=27%
GO_0044248_BP_CELLULAR_CATABOLIC_PROCESS	GO_0044248_BP_CELLULAR_CATABOLIC_PROCESS	21	0.628115	1.6272	0.00310238	0.271722	0.418	51	tags=29%, list=8%, signal=30%
GO_0090693_BP_PLANT_ORGAN_SENESCENCE	GO_0090693_BP_PLANT_ORGAN_SENESCENCE	15	0.668995	1.61296	0.00750268	0.225097	0.498	12	tags=27%, list=2%, signal=27%
GO_1901566_BP_ORGANONITROGEN_COMPOUND_BIOSYNTHETIC_PROCESS	GO_1901566_BP_ORGANONITROGEN_COMPOUND_BIOSYNTHETIC_PROCESS	19	0.62326	1.59001	0.00625	0.231593	0.601	117	tags=47%, list=17%, signal=56%
GO_0004553_MF_HYDROLASE_ACTIVITY_HYDROLYZING_O_GLYCOSYL_COMPOUNDS	GO_0004553_MF_HYDROLASE_ACTIVITY_HYDROLYZING_O_GLYCOSYL_COMPOUNDS	15	0.655854	1.58262	0.00524109	0.20187	0.639	92	tags=47%, list=14%, signal=53%
GO_0016798_MF_HYDROLASE_ACTIVITY_ACTING_ON_GLYCOSYL_BONDS	GO_0016798_MF_HYDROLASE_ACTIVITY_ACTING_ON_GLYCOSYL_BONDS	15	0.655854	1.58066	0.00739958	0.171968	0.648	92	tags=47%, list=14%, signal=53%
GO_0043207_BP_RESPONSE_TO_EXTERNAL_BIOTIC_STIMULUS	GO_0043207_BP_RESPONSE_TO_EXTERNAL_BIOTIC_STIMULUS	58	0.526693	1.52186	0.001001	0.303948	0.892	262	tags=67%, list=39%, signal=100%
GO_0009505_CC_PLANT_TYPE_CELL_WALL	GO_0009505_CC_PLANT_TYPE_CELL_WALL	32	0.554359	1.5124	0.00504032	0.298571	0.915	92	tags=31%, list=14%, signal=34%
GO_0009607_BP_RESPONSE_TO_BIOTIC_STIMULUS	GO_0009607_BP_RESPONSE_TO_BIOTIC_STIMULUS	58	0.526693	1.51089	0.002002	0.269736	0.918	262	tags=67%, list=39%, signal=100%
GO_0044419_BP_BIOLOGICAL_PROCESS_INVOLVED_IN_INTERSPECIES_INTERACTION_BETWEEN_ORGANISMS	GO_0044419_BP_BIOLOGICAL_PROCESS_INVOLVED_IN_INTERSPECIES_INTERACTION_BETWEEN_ORGANISMS	60	0.526484	1.51032	0.001001	0.24403	0.922	262	tags=67%, list=39%, signal=99%
GO_0048827_BP_PHYLLOME_DEVELOPMENT	GO_0048827_BP_PHYLLOME_DEVELOPMENT	18	0.596041	1.50298	0.0197095	0.240852	0.945	12	tags=22%, list=2%, signal=22%
GO_0051707_BP_RESPONSE_TO_OTHER_ORGANISM	GO_0051707_BP_RESPONSE_TO_OTHER_ORGANISM	58	0.526693	1.50058	0.00200401	0.226567	0.949	262	tags=67%, list=39%, signal=100%
GO_0098542_BP_DEFENSE_RESPONSE_TO_OTHER_ORGANISM	GO_0098542_BP_DEFENSE_RESPONSE_TO_OTHER_ORGANISM	44	0.53685	1.49377	0.004	0.227929	0.96	262	tags=70%, list=39%, signal=108%
GO_0048366_BP_LEAF_DEVELOPMENT	GO_0048366_BP_LEAF_DEVELOPMENT	18	0.596041	1.49275	0.018711	0.214297	0.962	12	tags=22%, list=2%, signal=22%
GO_0030312_CC_EXTERNAL_ENCAPSULATING_STRUCTURE	GO_0030312_CC_EXTERNAL_ENCAPSULATING_STRUCTURE	44	0.528564	1.48885	0.00801603	0.209448	0.966	110	tags=32%, list=16%, signal=36%
GO_0006952_BP_DEFENSE_RESPONSE	GO_0006952_BP_DEFENSE_RESPONSE	50	0.522959	1.48805	0.00700701	0.198005	0.967	262	tags=68%, list=39%, signal=103%
GO_0055085_BP_TRANSMEMBRANE_TRANSPORT	GO_0055085_BP_TRANSMEMBRANE_TRANSPORT	29	0.54745	1.47959	0.01417	0.205544	0.977	183	tags=55%, list=27%, signal=72%
GO_0009605_BP_RESPONSE_TO_EXTERNAL_STIMULUS	GO_0009605_BP_RESPONSE_TO_EXTERNAL_STIMULUS	76	0.508013	1.47736	0	0.198518	0.978	262	tags=63%, list=39%, signal=92%
GO_1901135_BP_CARBOHYDRATE_DERIVATIVE_METABOLIC_PROCESS	GO_1901135_BP_CARBOHYDRATE_DERIVATIVE_METABOLIC_PROCESS	21	0.569437	1.47632	0.0226337	0.190434	0.979	114	tags=38%, list=17%, signal=44%
GO_0009056_BP_CATABOLIC_PROCESS	GO_0009056_BP_CATABOLIC_PROCESS	30	0.54938	1.46793	0.0193483	0.199958	0.986	274	tags=67%, list=41%, signal=107%
GO_0032787_BP_MONOCARBOXYLIC_ACID_METABOLIC_PROCESS	GO_0032787_BP_MONOCARBOXYLIC_ACID_METABOLIC_PROCESS	26	0.549795	1.4648	0.0203666	0.197093	0.989	197	tags=50%, list=29%, signal=68%
GO_0005576_CC_EXTRACELLULAR_REGION	GO_0005576_CC_EXTRACELLULAR_REGION	24	0.548663	1.46428	0.0268041	0.189335	0.989	97	tags=33%, list=14%, signal=38%
GO_0005618_CC_CELL_WALL	GO_0005618_CC_CELL_WALL	44	0.528564	1.46223	0.00903614	0.185051	0.989	110	tags=32%, list=16%, signal=36%
GO_0044550_BP_SECONDARY_METABOLITE_BIOSYNTHETIC_PROCESS	GO_0044550_BP_SECONDARY_METABOLITE_BIOSYNTHETIC_PROCESS	19	0.582699	1.46087	0.0260146	0.180515	0.991	114	tags=37%, list=17%, signal=43%
GO_1901575_BP_ORGANIC_SUBSTANCE_CATABOLIC_PROCESS	GO_1901575_BP_ORGANIC_SUBSTANCE_CATABOLIC_PROCESS	27	0.547199	1.46008	0.0295617	0.174858	0.993	274	tags=67%, list=41%, signal=108%
GO_0019752_BP_CARBOXYLIC_ACID_METABOLIC_PROCESS	GO_0019752_BP_CARBOXYLIC_ACID_METABOLIC_PROCESS	30	0.529303	1.45019	0.0365112	0.185863	0.995	197	tags=50%, list=29%, signal=67%
GO_0042445_BP_HORMONE_METABOLIC_PROCESS	GO_0042445_BP_HORMONE_METABOLIC_PROCESS	21	0.564184	1.44563	0.035343	0.187552	0.997	149	tags=48%, list=22%, signal=59%
GO_0019748_BP_SECONDARY_METABOLIC_PROCESS	GO_0019748_BP_SECONDARY_METABOLIC_PROCESS	21	0.557517	1.43242	0.0420945	0.207782	0.999	114	tags=33%, list=17%, signal=39%
GO_0006810_BP_TRANSPORT	GO_0006810_BP_TRANSPORT	40	0.507914	1.42781	0.0150754	0.211735	0.999	183	tags=50%, list=27%, signal=65%
GO_0051234_BP_ESTABLISHMENT_OF_LOCALIZATION	GO_0051234_BP_ESTABLISHMENT_OF_LOCALIZATION	41	0.495441	1.40172	0.0351759	0.267368	1	183	tags=49%, list=27%, signal=63%
GO_0010817_BP_REGULATION_OF_HORMONE_LEVELS	GO_0010817_BP_REGULATION_OF_HORMONE_LEVELS	23	0.532645	1.40007	0.0459184	0.262749	1	149	tags=43%, list=22%, signal=54%
GO_0022857_MF_TRANSMEMBRANE_TRANSPORTER_ACTIVITY	GO_0022857_MF_TRANSMEMBRANE_TRANSPORTER_ACTIVITY	22	0.531092	1.38297	0.0514403	0.300967	1	183	tags=50%, list=27%, signal=66%
GO_0051179_BP_LOCALIZATION	GO_0051179_BP_LOCALIZATION	46	0.487758	1.38109	0.0310933	0.298095	1	183	tags=48%, list=27%, signal=61%
GO_0051704_BP_OBSOLETE_MULTI_ORGANISM_PROCESS	GO_0051704_BP_OBSOLETE_MULTI_ORGANISM_PROCESS	58	0.477821	1.37871	0.0160321	0.296079	1	118	tags=33%, list=17%, signal=36%
GO_0006082_BP_ORGANIC_ACID_METABOLIC_PROCESS	GO_0006082_BP_ORGANIC_ACID_METABOLIC_PROCESS	32	0.503812	1.37245	0.0353893	0.305823	1	197	tags=47%, list=29%, signal=63%
GO_0071466_BP_CELLULAR_RESPONSE_TO_XENOBIOTIC_STIMULUS	GO_0071466_BP_CELLULAR_RESPONSE_TO_XENOBIOTIC_STIMULUS	20	0.535444	1.37224	0.0701754	0.297897	1	21	tags=20%, list=3%, signal=20%
GO_0043436_BP_OXOACID_METABOLIC_PROCESS	GO_0043436_BP_OXOACID_METABOLIC_PROCESS	32	0.503812	1.36754	0.0345178	0.303416	1	197	tags=47%, list=29%, signal=63%
GO_0044459_CC_OBSOLETE_PLASMA_MEMBRANE_PART	GO_0044459_CC_OBSOLETE_PLASMA_MEMBRANE_PART	23	0.524465	1.36023	0.056701	0.315626	1	184	tags=52%, list=27%, signal=69%
GO_0031226_CC_INTRINSIC_COMPONENT_OF_PLASMA_MEMBRANE	GO_0031226_CC_INTRINSIC_COMPONENT_OF_PLASMA_MEMBRANE	19	0.535711	1.35589	0.0758048	0.320753	1	184	tags=53%, list=27%, signal=70%
GO_1901564_BP_ORGANONITROGEN_COMPOUND_METABOLIC_PROCESS	GO_1901564_BP_ORGANONITROGEN_COMPOUND_METABOLIC_PROCESS	53	0.477551	1.34928	0.0260521	0.331456	1	206	tags=45%, list=30%, signal=60%
GO_0014070_BP_RESPONSE_TO_ORGANIC_CYCLIC_COMPOUND	GO_0014070_BP_RESPONSE_TO_ORGANIC_CYCLIC_COMPOUND	32	0.495801	1.34217	0.0655242	0.345229	1	85	tags=28%, list=13%, signal=31%
GO_0006950_BP_RESPONSE_TO_STRESS	GO_0006950_BP_RESPONSE_TO_STRESS	102	0.452982	1.34193	0.007	0.337799	1	288	tags=61%, list=43%, signal=90%
GO_0009617_BP_RESPONSE_TO_BACTERIUM	GO_0009617_BP_RESPONSE_TO_BACTERIUM	29	0.490798	1.33136	0.0637007	0.362864	1	262	tags=66%, list=39%, signal=102%
GO_1901698_BP_RESPONSE_TO_NITROGEN_COMPOUND	GO_1901698_BP_RESPONSE_TO_NITROGEN_COMPOUND	15	0.538927	1.31966	0.10865	0.391807	1	58	tags=33%, list=9%, signal=36%
GO_0010033_BP_RESPONSE_TO_ORGANIC_SUBSTANCE	GO_0010033_BP_RESPONSE_TO_ORGANIC_SUBSTANCE	79	0.44778	1.31413	0.036036	0.400672	1	100	tags=27%, list=15%, signal=28%
GO_0005215_MF_TRANSPORTER_ACTIVITY	GO_0005215_MF_TRANSPORTER_ACTIVITY	23	0.507555	1.31322	0.105533	0.395469	1	183	tags=48%, list=27%, signal=63%
GO_0005773_CC_VACUOLE	GO_0005773_CC_VACUOLE	23	0.501587	1.3127	0.0995851	0.388325	1	92	tags=30%, list=14%, signal=34%
GO_0009410_BP_RESPONSE_TO_XENOBIOTIC_STIMULUS	GO_0009410_BP_RESPONSE_TO_XENOBIOTIC_STIMULUS	44	0.472156	1.3082	0.0551102	0.395232	1	285	tags=66%, list=42%, signal=107%
GO_0044281_BP_SMALL_MOLECULE_METABOLIC_PROCESS	GO_0044281_BP_SMALL_MOLECULE_METABOLIC_PROCESS	39	0.467828	1.30191	0.081571	0.408244	1	296	tags=64%, list=44%, signal=107%
GO_0010243_BP_RESPONSE_TO_ORGANONITROGEN_COMPOUND	GO_0010243_BP_RESPONSE_TO_ORGANONITROGEN_COMPOUND	15	0.538927	1.30094	0.126716	0.403207	1	58	tags=33%, list=9%, signal=36%
GO_0006812_BP_CATION_TRANSPORT	GO_0006812_BP_CATION_TRANSPORT	16	0.529578	1.29996	0.133825	0.398591	1	183	tags=50%, list=27%, signal=67%
GO_0004497_MF_MONOOXYGENASE_ACTIVITY	GO_0004497_MF_MONOOXYGENASE_ACTIVITY	20	0.506835	1.29649	0.104663	0.402178	1	114	tags=25%, list=17%, signal=29%
GO_0016787_MF_HYDROLASE_ACTIVITY	GO_0016787_MF_HYDROLASE_ACTIVITY	58	0.449851	1.28326	0.0590591	0.439809	1	274	tags=55%, list=41%, signal=85%
GO_0042742_BP_DEFENSE_RESPONSE_TO_BACTERIUM	GO_0042742_BP_DEFENSE_RESPONSE_TO_BACTERIUM	20	0.490305	1.27834	0.120868	0.448251	1	301	tags=80%, list=45%, signal=140%
GO_0034220_BP_ION_TRANSMEMBRANE_TRANSPORT	GO_0034220_BP_ION_TRANSMEMBRANE_TRANSPORT	17	0.516782	1.27357	0.149474	0.457088	1	76	tags=29%, list=11%, signal=32%
GO_0009733_BP_RESPONSE_TO_AUXIN	GO_0009733_BP_RESPONSE_TO_AUXIN	18	0.501942	1.26083	0.13822	0.496196	1	280	tags=61%, list=41%, signal=102%
GO_0048518_BP_POSITIVE_REGULATION_OF_BIOLOGICAL_PROCESS	GO_0048518_BP_POSITIVE_REGULATION_OF_BIOLOGICAL_PROCESS	37	0.448233	1.2508	0.120968	0.526651	1	285	tags=65%, list=42%, signal=106%
GO_0065008_BP_REGULATION_OF_BIOLOGICAL_QUALITY	GO_0065008_BP_REGULATION_OF_BIOLOGICAL_QUALITY	39	0.453059	1.24675	0.115152	0.534148	1	261	tags=56%, list=39%, signal=87%
GO_0006725_BP_CELLULAR_AROMATIC_COMPOUND_METABOLIC_PROCESS	GO_0006725_BP_CELLULAR_AROMATIC_COMPOUND_METABOLIC_PROCESS	75	0.426369	1.24408	0.0780781	0.535096	1	285	tags=57%, list=42%, signal=88%
GO_0016491_MF_OXIDOREDUCTASE_ACTIVITY	GO_0016491_MF_OXIDOREDUCTASE_ACTIVITY	37	0.445876	1.24183	0.131658	0.535145	1	114	tags=22%, list=17%, signal=25%
GO_0031224_CC_INTRINSIC_COMPONENT_OF_MEMBRANE	GO_0031224_CC_INTRINSIC_COMPONENT_OF_MEMBRANE	31	0.458076	1.24109	0.140121	0.528999	1	184	tags=42%, list=27%, signal=55%
GO_0046527_MF_GLUCOSYLTRANSFERASE_ACTIVITY	GO_0046527_MF_GLUCOSYLTRANSFERASE_ACTIVITY	15	0.504506	1.23975	0.186441	0.525759	1	163	tags=47%, list=24%, signal=60%
GO_0048367_BP_SHOOT_SYSTEM_DEVELOPMENT	GO_0048367_BP_SHOOT_SYSTEM_DEVELOPMENT	27	0.464771	1.23836	0.158698	0.522174	1	252	tags=52%, list=37%, signal=79%
GO_0002376_BP_IMMUNE_SYSTEM_PROCESS	GO_0002376_BP_IMMUNE_SYSTEM_PROCESS	24	0.467483	1.23259	0.174359	0.536386	1	288	tags=67%, list=43%, signal=112%
GO_0006955_BP_IMMUNE_RESPONSE	GO_0006955_BP_IMMUNE_RESPONSE	21	0.479421	1.23064	0.18125	0.536706	1	221	tags=52%, list=33%, signal=75%
GO_0045087_BP_INNATE_IMMUNE_RESPONSE	GO_0045087_BP_INNATE_IMMUNE_RESPONSE	21	0.479421	1.22922	0.174227	0.534126	1	221	tags=52%, list=33%, signal=75%
GO_0044425_CC_OBSOLETE_MEMBRANE_PART	GO_0044425_CC_OBSOLETE_MEMBRANE_PART	40	0.438718	1.22707	0.140704	0.534073	1	184	tags=40%, list=27%, signal=52%
GO_1901615_BP_ORGANIC_HYDROXY_COMPOUND_METABOLIC_PROCESS	GO_1901615_BP_ORGANIC_HYDROXY_COMPOUND_METABOLIC_PROCESS	19	0.478789	1.22358	0.201883	0.540409	1	12	tags=16%, list=2%, signal=16%
GO_0008150_BP_BIOLOGICAL_PROCESS	GO_0008150_BP_BIOLOGICAL_PROCESS	271	0.393849	1.20869	0.037	0.591914	1	288	tags=48%, list=43%, signal=50%
GO_0016021_CC_INTEGRAL_COMPONENT_OF_MEMBRANE	GO_0016021_CC_INTEGRAL_COMPONENT_OF_MEMBRANE	18	0.479981	1.19981	0.209979	0.619233	1	179	tags=44%, list=26%, signal=59%
GO_0050896_BP_RESPONSE_TO_STIMULUS	GO_0050896_BP_RESPONSE_TO_STIMULUS	168	0.398504	1.19894	0.068	0.614378	1	288	tags=52%, list=43%, signal=68%
GO_0016758_MF_HEXOSYLTRANSFERASE_ACTIVITY	GO_0016758_MF_HEXOSYLTRANSFERASE_ACTIVITY	20	0.461844	1.19829	0.210251	0.608898	1	238	tags=55%, list=35%, signal=82%
GO_0099402_BP_PLANT_ORGAN_DEVELOPMENT	GO_0099402_BP_PLANT_ORGAN_DEVELOPMENT	31	0.437734	1.19578	0.20888	0.611213	1	214	tags=42%, list=32%, signal=59%
GO_0072330_BP_MONOCARBOXYLIC_ACID_BIOSYNTHETIC_PROCESS	GO_0072330_BP_MONOCARBOXYLIC_ACID_BIOSYNTHETIC_PROCESS	15	0.49454	1.1954	0.222698	0.604605	1	288	tags=60%, list=43%, signal=102%
GO_0071555_BP_CELL_WALL_ORGANIZATION	GO_0071555_BP_CELL_WALL_ORGANIZATION	15	0.489817	1.19126	0.237092	0.61303	1	110	tags=33%, list=16%, signal=39%
GO_1901360_BP_ORGANIC_CYCLIC_COMPOUND_METABOLIC_PROCESS	GO_1901360_BP_ORGANIC_CYCLIC_COMPOUND_METABOLIC_PROCESS	80	0.406351	1.1911	0.115115	0.605594	1	285	tags=54%, list=42%, signal=82%
GO_0010038_BP_RESPONSE_TO_METAL_ION	GO_0010038_BP_RESPONSE_TO_METAL_ION	15	0.487752	1.18329	0.238552	0.629655	1	288	tags=60%, list=43%, signal=102%
GO_0006811_BP_ION_TRANSPORT	GO_0006811_BP_ION_TRANSPORT	22	0.452928	1.18259	0.235113	0.624577	1	183	tags=41%, list=27%, signal=54%
GO_0042221_BP_RESPONSE_TO_CHEMICAL	GO_0042221_BP_RESPONSE_TO_CHEMICAL	113	0.396021	1.18214	0.108	0.618538	1	288	tags=51%, list=43%, signal=74%
GO_0009409_BP_RESPONSE_TO_COLD	GO_0009409_BP_RESPONSE_TO_COLD	17	0.472653	1.18048	0.24789	0.617524	1	100	tags=35%, list=15%, signal=40%
GO_0016020_CC_MEMBRANE	GO_0016020_CC_MEMBRANE	122	0.396702	1.17656	0.112	0.625733	1	193	tags=34%, list=29%, signal=39%
GO_0031090_CC_ORGANELLE_MEMBRANE	GO_0031090_CC_ORGANELLE_MEMBRANE	33	0.429588	1.17572	0.210526	0.621903	1	152	tags=30%, list=22%, signal=37%
GO_0016757_MF_GLYCOSYLTRANSFERASE_ACTIVITY	GO_0016757_MF_GLYCOSYLTRANSFERASE_ACTIVITY	20	0.461844	1.17222	0.257261	0.629149	1	238	tags=55%, list=35%, signal=82%
GO_0045229_BP_EXTERNAL_ENCAPSULATING_STRUCTURE_ORGANIZATION	GO_0045229_BP_EXTERNAL_ENCAPSULATING_STRUCTURE_ORGANIZATION	16	0.467914	1.17158	0.283898	0.624079	1	110	tags=31%, list=16%, signal=36%
GO_0071944_CC_CELL_PERIPHERY	GO_0071944_CC_CELL_PERIPHERY	105	0.394863	1.16691	0.151	0.634708	1	190	tags=34%, list=28%, signal=40%
GO_0008152_BP_METABOLIC_PROCESS	GO_0008152_BP_METABOLIC_PROCESS	177	0.382291	1.15468	0.092	0.678876	1	288	tags=49%, list=43%, signal=63%
GO_0071669_BP_PLANT_TYPE_CELL_WALL_ORGANIZATION_OR_BIOGENESIS	GO_0071669_BP_PLANT_TYPE_CELL_WALL_ORGANIZATION_OR_BIOGENESIS	20	0.44985	1.15224	0.287474	0.681651	1	217	tags=45%, list=32%, signal=64%
GO_0044237_BP_CELLULAR_METABOLIC_PROCESS	GO_0044237_BP_CELLULAR_METABOLIC_PROCESS	140	0.382357	1.14115	0.136	0.721998	1	303	tags=53%, list=45%, signal=76%
GO_0046677_BP_RESPONSE_TO_ANTIBIOTIC	GO_0046677_BP_RESPONSE_TO_ANTIBIOTIC	23	0.43639	1.13731	0.286727	0.730756	1	256	tags=57%, list=38%, signal=88%
GO_0003674_MF_MOLECULAR_FUNCTION	GO_0003674_MF_MOLECULAR_FUNCTION	230	0.370961	1.13457	0.115	0.734544	1	288	tags=47%, list=43%, signal=54%
GO_0071704_BP_ORGANIC_SUBSTANCE_METABOLIC_PROCESS	GO_0071704_BP_ORGANIC_SUBSTANCE_METABOLIC_PROCESS	153	0.378512	1.13369	0.146	0.730209	1	288	tags=50%, list=43%, signal=68%
GO_0003824_MF_CATALYTIC_ACTIVITY	GO_0003824_MF_CATALYTIC_ACTIVITY	150	0.377105	1.12992	0.174	0.738804	1	278	tags=45%, list=41%, signal=59%
GO_0009719_BP_RESPONSE_TO_ENDOGENOUS_STIMULUS	GO_0009719_BP_RESPONSE_TO_ENDOGENOUS_STIMULUS	62	0.391608	1.1299	0.256256	0.730943	1	256	tags=45%, list=38%, signal=66%
GO_1901700_BP_RESPONSE_TO_OXYGEN_CONTAINING_COMPOUND	GO_1901700_BP_RESPONSE_TO_OXYGEN_CONTAINING_COMPOUND	78	0.384686	1.12481	0.219219	0.745818	1	285	tags=51%, list=42%, signal=78%
GO_0009725_BP_RESPONSE_TO_HORMONE	GO_0009725_BP_RESPONSE_TO_HORMONE	62	0.391608	1.12456	0.243487	0.738986	1	256	tags=45%, list=38%, signal=66%
GO_0009266_BP_RESPONSE_TO_TEMPERATURE_STIMULUS	GO_0009266_BP_RESPONSE_TO_TEMPERATURE_STIMULUS	21	0.438606	1.12419	0.312049	0.73306	1	280	tags=62%, list=41%, signal=102%
GO_0070887_BP_CELLULAR_RESPONSE_TO_CHEMICAL_STIMULUS	GO_0070887_BP_CELLULAR_RESPONSE_TO_CHEMICAL_STIMULUS	58	0.392293	1.12418	0.251755	0.725573	1	288	tags=50%, list=43%, signal=80%
GO_0005886_CC_PLASMA_MEMBRANE	GO_0005886_CC_PLASMA_MEMBRANE	76	0.385864	1.12371	0.216	0.720003	1	228	tags=42%, list=34%, signal=56%
GO_0046483_BP_HETEROCYCLE_METABOLIC_PROCESS	GO_0046483_BP_HETEROCYCLE_METABOLIC_PROCESS	65	0.386554	1.12211	0.254	0.719527	1	285	tags=55%, list=42%, signal=87%
GO_0044283_BP_SMALL_MOLECULE_BIOSYNTHETIC_PROCESS	GO_0044283_BP_SMALL_MOLECULE_BIOSYNTHETIC_PROCESS	18	0.443679	1.12131	0.316997	0.715589	1	288	tags=56%, list=43%, signal=94%
GO_0046394_BP_CARBOXYLIC_ACID_BIOSYNTHETIC_PROCESS	GO_0046394_BP_CARBOXYLIC_ACID_BIOSYNTHETIC_PROCESS	16	0.454453	1.11896	0.311181	0.718428	1	288	tags=56%, list=43%, signal=96%
GO_0033554_BP_CELLULAR_RESPONSE_TO_STRESS	GO_0033554_BP_CELLULAR_RESPONSE_TO_STRESS	22	0.434529	1.11656	0.306269	0.720961	1	299	tags=68%, list=44%, signal=118%
GO_0032501_BP_MULTICELLULAR_ORGANISMAL_PROCESS	GO_0032501_BP_MULTICELLULAR_ORGANISMAL_PROCESS	68	0.384288	1.11212	0.280561	0.73261	1	284	tags=54%, list=42%, signal=84%
GO_0051716_BP_CELLULAR_RESPONSE_TO_STIMULUS	GO_0051716_BP_CELLULAR_RESPONSE_TO_STIMULUS	78	0.380022	1.10649	0.28	0.749591	1	288	tags=50%, list=43%, signal=77%
GO_0009987_BP_CELLULAR_PROCESS	GO_0009987_BP_CELLULAR_PROCESS	211	0.363803	1.10537	0.188	0.747271	1	288	tags=47%, list=43%, signal=57%
GO_0009751_BP_RESPONSE_TO_SALICYLIC_ACID	GO_0009751_BP_RESPONSE_TO_SALICYLIC_ACID	19	0.435622	1.09742	0.369722	0.773169	1	237	tags=53%, list=35%, signal=79%
GO_0007275_BP_MULTICELLULAR_ORGANISM_DEVELOPMENT	GO_0007275_BP_MULTICELLULAR_ORGANISM_DEVELOPMENT	65	0.378785	1.09608	0.304	0.771485	1	284	tags=54%, list=42%, signal=84%
GO_0006807_BP_NITROGEN_COMPOUND_METABOLIC_PROCESS	GO_0006807_BP_NITROGEN_COMPOUND_METABOLIC_PROCESS	99	0.371039	1.0927	0.266	0.77818	1	285	tags=51%, list=42%, signal=75%
GO_0048856_BP_ANATOMICAL_STRUCTURE_DEVELOPMENT	GO_0048856_BP_ANATOMICAL_STRUCTURE_DEVELOPMENT	78	0.368576	1.08494	0.325325	0.803618	1	256	tags=45%, list=38%, signal=64%
GO_0034641_BP_CELLULAR_NITROGEN_COMPOUND_METABOLIC_PROCESS	GO_0034641_BP_CELLULAR_NITROGEN_COMPOUND_METABOLIC_PROCESS	70	0.377183	1.0836	0.315315	0.802119	1	285	tags=53%, list=42%, signal=82%
GO_0016053_BP_ORGANIC_ACID_BIOSYNTHETIC_PROCESS	GO_0016053_BP_ORGANIC_ACID_BIOSYNTHETIC_PROCESS	17	0.435567	1.07742	0.369863	0.820566	1	288	tags=53%, list=43%, signal=90%
GO_0055114_BP_OBSOLETE_OXIDATION_REDUCTION_PROCESS	GO_0055114_BP_OBSOLETE_OXIDATION_REDUCTION_PROCESS	40	0.389251	1.07391	0.376128	0.82732	1	114	tags=20%, list=17%, signal=23%
GO_0044249_BP_CELLULAR_BIOSYNTHETIC_PROCESS	GO_0044249_BP_CELLULAR_BIOSYNTHETIC_PROCESS	92	0.361933	1.06991	0.334	0.836547	1	303	tags=52%, list=45%, signal=82%
GO_0044255_BP_CELLULAR_LIPID_METABOLIC_PROCESS	GO_0044255_BP_CELLULAR_LIPID_METABOLIC_PROCESS	23	0.407342	1.0633	0.403885	0.856886	1	296	tags=48%, list=44%, signal=82%
GO_0009893_BP_POSITIVE_REGULATION_OF_METABOLIC_PROCESS	GO_0009893_BP_POSITIVE_REGULATION_OF_METABOLIC_PROCESS	22	0.414074	1.0589	0.414938	0.867857	1	221	tags=50%, list=33%, signal=72%
GO_0044271_BP_CELLULAR_NITROGEN_COMPOUND_BIOSYNTHETIC_PROCESS	GO_0044271_BP_CELLULAR_NITROGEN_COMPOUND_BIOSYNTHETIC_PROCESS	58	0.367754	1.05362	0.406406	0.881284	1	285	tags=53%, list=42%, signal=84%
GO_0019222_BP_REGULATION_OF_METABOLIC_PROCESS	GO_0019222_BP_REGULATION_OF_METABOLIC_PROCESS	63	0.360634	1.05255	0.403403	0.877875	1	285	tags=56%, list=42%, signal=87%
GO_0065007_BP_BIOLOGICAL_REGULATION	GO_0065007_BP_BIOLOGICAL_REGULATION	110	0.352475	1.04785	0.38	0.890113	1	285	tags=49%, list=42%, signal=71%
GO_0008610_BP_LIPID_BIOSYNTHETIC_PROCESS	GO_0008610_BP_LIPID_BIOSYNTHETIC_PROCESS	21	0.401978	1.04718	0.434917	0.885202	1	288	tags=43%, list=43%, signal=72%
GO_0005575_CC_CELLULAR_COMPONENT	GO_0005575_CC_CELLULAR_COMPONENT	253	0.342181	1.04383	0.373	0.891361	1	288	tags=46%, list=43%, signal=50%
GO_0010468_BP_REGULATION_OF_GENE_EXPRESSION	GO_0010468_BP_REGULATION_OF_GENE_EXPRESSION	48	0.371668	1.04287	0.413413	0.887992	1	285	tags=56%, list=42%, signal=90%
GO_0048731_BP_SYSTEM_DEVELOPMENT	GO_0048731_BP_SYSTEM_DEVELOPMENT	53	0.368604	1.03757	0.422267	0.901132	1	284	tags=53%, list=42%, signal=84%
GO_0110165_CC_CELLULAR_ANATOMICAL_ENTITY	GO_0110165_CC_CELLULAR_ANATOMICAL_ENTITY	253	0.342181	1.03536	0.379	0.901935	1	288	tags=46%, list=43%, signal=50%
GO_0018130_BP_HETEROCYCLE_BIOSYNTHETIC_PROCESS	GO_0018130_BP_HETEROCYCLE_BIOSYNTHETIC_PROCESS	52	0.363229	1.03423	0.427282	0.898971	1	285	tags=54%, list=42%, signal=86%
GO_0044264_BP_CELLULAR_POLYSACCHARIDE_METABOLIC_PROCESS	GO_0044264_BP_CELLULAR_POLYSACCHARIDE_METABOLIC_PROCESS	16	0.410433	1.03415	0.449306	0.89199	1	319	tags=69%, list=47%, signal=127%
GO_0042802_MF_IDENTICAL_PROTEIN_BINDING	GO_0042802_MF_IDENTICAL_PROTEIN_BINDING	16	0.417608	1.02771	0.455975	0.909265	1	195	tags=38%, list=29%, signal=51%
GO_0071554_BP_CELL_WALL_ORGANIZATION_OR_BIOGENESIS	GO_0071554_BP_CELL_WALL_ORGANIZATION_OR_BIOGENESIS	28	0.38427	1.02543	0.472024	0.910537	1	217	tags=39%, list=32%, signal=55%
GO_0032502_BP_DEVELOPMENTAL_PROCESS	GO_0032502_BP_DEVELOPMENTAL_PROCESS	81	0.350155	1.02341	0.46	0.91097	1	256	tags=43%, list=38%, signal=61%
GO_0019438_BP_AROMATIC_COMPOUND_BIOSYNTHETIC_PROCESS	GO_0019438_BP_AROMATIC_COMPOUND_BIOSYNTHETIC_PROCESS	57	0.354806	1.01818	0.478958	0.923918	1	285	tags=51%, list=42%, signal=81%
GO_0005975_BP_CARBOHYDRATE_METABOLIC_PROCESS	GO_0005975_BP_CARBOHYDRATE_METABOLIC_PROCESS	23	0.385722	1.00998	0.491173	0.94848	1	319	tags=65%, list=47%, signal=119%
GO_1901576_BP_ORGANIC_SUBSTANCE_BIOSYNTHETIC_PROCESS	GO_1901576_BP_ORGANIC_SUBSTANCE_BIOSYNTHETIC_PROCESS	97	0.342037	1.00948	0.493493	0.943147	1	303	tags=52%, list=45%, signal=80%
GO_0009058_BP_BIOSYNTHETIC_PROCESS	GO_0009058_BP_BIOSYNTHETIC_PROCESS	106	0.339941	1.00845	0.484	0.939791	1	303	tags=50%, list=45%, signal=76%
GO_0010035_BP_RESPONSE_TO_INORGANIC_SUBSTANCE	GO_0010035_BP_RESPONSE_TO_INORGANIC_SUBSTANCE	38	0.364338	1.00211	0.531187	0.955365	1	288	tags=50%, list=43%, signal=82%
GO_0019538_BP_PROTEIN_METABOLIC_PROCESS	GO_0019538_BP_PROTEIN_METABOLIC_PROCESS	29	0.377726	1.00071	0.498986	0.953301	1	206	tags=41%, list=30%, signal=57%
GO_0010467_BP_GENE_EXPRESSION	GO_0010467_BP_GENE_EXPRESSION	52	0.356237	0.999066	0.509509	0.952137	1	285	tags=54%, list=42%, signal=86%
GO_0031326_BP_REGULATION_OF_CELLULAR_BIOSYNTHETIC_PROCESS	GO_0031326_BP_REGULATION_OF_CELLULAR_BIOSYNTHETIC_PROCESS	49	0.35106	0.995598	0.522568	0.957708	1	285	tags=53%, list=42%, signal=85%
GO_0010628_BP_POSITIVE_REGULATION_OF_GENE_EXPRESSION	GO_0010628_BP_POSITIVE_REGULATION_OF_GENE_EXPRESSION	15	0.403221	0.995424	0.489562	0.95128	1	303	tags=67%, list=45%, signal=118%
GO_0016788_MF_HYDROLASE_ACTIVITY_ACTING_ON_ESTER_BONDS	GO_0016788_MF_HYDROLASE_ACTIVITY_ACTING_ON_ESTER_BONDS	17	0.398726	0.994097	0.52416	0.948888	1	336	tags=65%, list=50%, signal=125%
GO_0043170_BP_MACROMOLECULE_METABOLIC_PROCESS	GO_0043170_BP_MACROMOLECULE_METABOLIC_PROCESS	101	0.338688	0.993063	0.52	0.945415	1	285	tags=50%, list=42%, signal=74%
GO_0005515_MF_PROTEIN_BINDING	GO_0005515_MF_PROTEIN_BINDING	30	0.365878	0.985038	0.522704	0.96711	1	195	tags=37%, list=29%, signal=49%
GO_0048522_BP_POSITIVE_REGULATION_OF_CELLULAR_PROCESS	GO_0048522_BP_POSITIVE_REGULATION_OF_CELLULAR_PROCESS	25	0.371848	0.980437	0.544342	0.975999	1	280	tags=56%, list=41%, signal=92%
GO_0051239_BP_REGULATION_OF_MULTICELLULAR_ORGANISMAL_PROCESS	GO_0051239_BP_REGULATION_OF_MULTICELLULAR_ORGANISMAL_PROCESS	21	0.374558	0.979832	0.530146	0.971094	1	221	tags=43%, list=33%, signal=62%
GO_0031323_BP_REGULATION_OF_CELLULAR_METABOLIC_PROCESS	GO_0031323_BP_REGULATION_OF_CELLULAR_METABOLIC_PROCESS	57	0.3435	0.976325	0.563126	0.976512	1	285	tags=53%, list=42%, signal=83%
GO_0031984_CC_ORGANELLE_SUBCOMPARTMENT	GO_0031984_CC_ORGANELLE_SUBCOMPARTMENT	18	0.386154	0.971364	0.53125	0.986447	1	152	tags=28%, list=22%, signal=35%
GO_0016740_MF_TRANSFERASE_ACTIVITY	GO_0016740_MF_TRANSFERASE_ACTIVITY	46	0.342524	0.969689	0.554108	0.985252	1	250	tags=39%, list=37%, signal=58%
GO_0044262_BP_CELLULAR_CARBOHYDRATE_METABOLIC_PROCESS	GO_0044262_BP_CELLULAR_CARBOHYDRATE_METABOLIC_PROCESS	20	0.376958	0.96766	0.550516	0.985079	1	319	tags=65%, list=47%, signal=119%
GO_0010604_BP_POSITIVE_REGULATION_OF_MACROMOLECULE_METABOLIC_PROCESS	GO_0010604_BP_POSITIVE_REGULATION_OF_MACROMOLECULE_METABOLIC_PROCESS	19	0.379878	0.966641	0.551724	0.981701	1	221	tags=47%, list=33%, signal=68%
GO_0051171_BP_REGULATION_OF_NITROGEN_COMPOUND_METABOLIC_PROCESS	GO_0051171_BP_REGULATION_OF_NITROGEN_COMPOUND_METABOLIC_PROCESS	51	0.339887	0.965273	0.595	0.979255	1	285	tags=53%, list=42%, signal=85%
GO_0005623_CC_OBSOLETE_CELL	GO_0005623_CC_OBSOLETE_CELL	230	0.317343	0.964404	0.638	0.975587	1	288	tags=44%, list=43%, signal=51%
GO_0044464_CC_OBSOLETE_CELL_PART	GO_0044464_CC_OBSOLETE_CELL_PART	230	0.317343	0.964255	0.625	0.969546	1	288	tags=44%, list=43%, signal=51%
GO_0050789_BP_REGULATION_OF_BIOLOGICAL_PROCESS	GO_0050789_BP_REGULATION_OF_BIOLOGICAL_PROCESS	92	0.328165	0.963753	0.601	0.964756	1	285	tags=49%, list=42%, signal=73%
GO_0009791_BP_POST_EMBRYONIC_DEVELOPMENT	GO_0009791_BP_POST_EMBRYONIC_DEVELOPMENT	33	0.352794	0.961904	0.554774	0.964091	1	152	tags=30%, list=22%, signal=37%
GO_1901362_BP_ORGANIC_CYCLIC_COMPOUND_BIOSYNTHETIC_PROCESS	GO_1901362_BP_ORGANIC_CYCLIC_COMPOUND_BIOSYNTHETIC_PROCESS	61	0.333828	0.961237	0.608216	0.959744	1	285	tags=48%, list=42%, signal=75%
GO_2000112_BP_REGULATION_OF_CELLULAR_MACROMOLECULE_BIOSYNTHETIC_PROCESS	GO_2000112_BP_REGULATION_OF_CELLULAR_MACROMOLECULE_BIOSYNTHETIC_PROCESS	44	0.340823	0.960249	0.584925	0.956171	1	285	tags=52%, list=42%, signal=84%
GO_0048583_BP_REGULATION_OF_RESPONSE_TO_STIMULUS	GO_0048583_BP_REGULATION_OF_RESPONSE_TO_STIMULUS	25	0.360527	0.958124	0.573904	0.956183	1	285	tags=56%, list=42%, signal=93%
GO_0006629_BP_LIPID_METABOLIC_PROCESS	GO_0006629_BP_LIPID_METABOLIC_PROCESS	26	0.356592	0.953055	0.574771	0.965209	1	296	tags=42%, list=44%, signal=72%
GO_0009889_BP_REGULATION_OF_BIOSYNTHETIC_PROCESS	GO_0009889_BP_REGULATION_OF_BIOSYNTHETIC_PROCESS	50	0.335961	0.952258	0.620621	0.961395	1	285	tags=52%, list=42%, signal=83%
GO_0071495_BP_CELLULAR_RESPONSE_TO_ENDOGENOUS_STIMULUS	GO_0071495_BP_CELLULAR_RESPONSE_TO_ENDOGENOUS_STIMULUS	31	0.349757	0.946103	0.610718	0.973418	1	217	tags=39%, list=32%, signal=54%
GO_0009507_CC_CHLOROPLAST	GO_0009507_CC_CHLOROPLAST	30	0.34281	0.943311	0.598169	0.975266	1	213	tags=37%, list=32%, signal=51%
GO_0044444_CC_OBSOLETE_CYTOPLASMIC_PART	GO_0044444_CC_OBSOLETE_CYTOPLASMIC_PART	132	0.314127	0.939947	0.673	0.97845	1	278	tags=43%, list=41%, signal=59%
GO_0009737_BP_RESPONSE_TO_ABSCISIC_ACID	GO_0009737_BP_RESPONSE_TO_ABSCISIC_ACID	18	0.368629	0.936671	0.585699	0.981802	1	131	tags=22%, list=19%, signal=27%
GO_0032870_BP_CELLULAR_RESPONSE_TO_HORMONE_STIMULUS	GO_0032870_BP_CELLULAR_RESPONSE_TO_HORMONE_STIMULUS	31	0.349757	0.935235	0.617886	0.979907	1	217	tags=39%, list=32%, signal=54%
GO_0005488_MF_BINDING	GO_0005488_MF_BINDING	67	0.323288	0.930346	0.66	0.987512	1	285	tags=49%, list=42%, signal=77%
GO_0060255_BP_REGULATION_OF_MACROMOLECULE_METABOLIC_PROCESS	GO_0060255_BP_REGULATION_OF_MACROMOLECULE_METABOLIC_PROCESS	53	0.326329	0.929068	0.672345	0.984927	1	285	tags=53%, list=42%, signal=84%
GO_0090304_BP_NUCLEIC_ACID_METABOLIC_PROCESS	GO_0090304_BP_NUCLEIC_ACID_METABOLIC_PROCESS	48	0.328277	0.927943	0.645291	0.981942	1	285	tags=50%, list=42%, signal=80%
GO_0034645_BP_CELLULAR_MACROMOLECULE_BIOSYNTHETIC_PROCESS	GO_0034645_BP_CELLULAR_MACROMOLECULE_BIOSYNTHETIC_PROCESS	54	0.322716	0.925124	0.641	0.983797	1	303	tags=54%, list=45%, signal=90%
GO_0009536_CC_PLASTID	GO_0009536_CC_PLASTID	30	0.34281	0.924814	0.635809	0.97855	1	213	tags=37%, list=32%, signal=51%
GO_0097305_BP_RESPONSE_TO_ALCOHOL	GO_0097305_BP_RESPONSE_TO_ALCOHOL	18	0.368629	0.922995	0.618848	0.977366	1	131	tags=22%, list=19%, signal=27%
GO_0006351_BP_TRANSCRIPTION_DNA_TEMPLATED	GO_0006351_BP_TRANSCRIPTION_DNA_TEMPLATED	43	0.327758	0.921427	0.657631	0.975472	1	285	tags=51%, list=42%, signal=83%
GO_0080090_BP_REGULATION_OF_PRIMARY_METABOLIC_PROCESS	GO_0080090_BP_REGULATION_OF_PRIMARY_METABOLIC_PROCESS	50	0.324891	0.918761	0.673019	0.976891	1	285	tags=52%, list=42%, signal=83%
GO_0043229_CC_INTRACELLULAR_ORGANELLE	GO_0043229_CC_INTRACELLULAR_ORGANELLE	150	0.305828	0.9174	0.743	0.974479	1	265	tags=40%, list=39%, signal=51%
GO_0003700_MF_DNA_BINDING_TRANSCRIPTION_FACTOR_ACTIVITY	GO_0003700_MF_DNA_BINDING_TRANSCRIPTION_FACTOR_ACTIVITY	43	0.327758	0.915106	0.655311	0.974765	1	285	tags=51%, list=42%, signal=83%
GO_0006355_BP_REGULATION_OF_TRANSCRIPTION_DNA_TEMPLATED	GO_0006355_BP_REGULATION_OF_TRANSCRIPTION_DNA_TEMPLATED	43	0.327758	0.912269	0.679112	0.97617	1	285	tags=51%, list=42%, signal=83%
GO_0043226_CC_ORGANELLE	GO_0043226_CC_ORGANELLE	151	0.301672	0.911173	0.761	0.973361	1	265	tags=40%, list=39%, signal=51%
GO_0016070_BP_RNA_METABOLIC_PROCESS	GO_0016070_BP_RNA_METABOLIC_PROCESS	46	0.32396	0.909912	0.685371	0.97094	1	285	tags=50%, list=42%, signal=81%
GO_0005737_CC_CYTOPLASM	GO_0005737_CC_CYTOPLASM	146	0.303591	0.908791	0.772	0.968045	1	278	tags=43%, list=41%, signal=57%
GO_0006139_BP_NUCLEOBASE_CONTAINING_COMPOUND_METABOLIC_PROCESS	GO_0006139_BP_NUCLEOBASE_CONTAINING_COMPOUND_METABOLIC_PROCESS	53	0.318532	0.908534	0.674675	0.963234	1	285	tags=49%, list=42%, signal=78%
GO_0071310_BP_CELLULAR_RESPONSE_TO_ORGANIC_SUBSTANCE	GO_0071310_BP_CELLULAR_RESPONSE_TO_ORGANIC_SUBSTANCE	35	0.331046	0.905342	0.675703	0.965644	1	217	tags=37%, list=32%, signal=52%
GO_0005976_BP_POLYSACCHARIDE_METABOLIC_PROCESS	GO_0005976_BP_POLYSACCHARIDE_METABOLIC_PROCESS	18	0.362964	0.902715	0.652893	0.966118	1	319	tags=61%, list=47%, signal=113%
GO_0044238_BP_PRIMARY_METABOLIC_PROCESS	GO_0044238_BP_PRIMARY_METABOLIC_PROCESS	127	0.301645	0.898722	0.769	0.969783	1	303	tags=47%, list=45%, signal=70%
GO_0098588_CC_BOUNDING_MEMBRANE_OF_ORGANELLE	GO_0098588_CC_BOUNDING_MEMBRANE_OF_ORGANELLE	18	0.354689	0.896337	0.659664	0.970236	1	63	tags=17%, list=9%, signal=18%
GO_0051252_BP_REGULATION_OF_RNA_METABOLIC_PROCESS	GO_0051252_BP_REGULATION_OF_RNA_METABOLIC_PROCESS	44	0.31603	0.89514	0.700503	0.967583	1	285	tags=50%, list=42%, signal=81%
GO_2001141_BP_REGULATION_OF_RNA_BIOSYNTHETIC_PROCESS	GO_2001141_BP_REGULATION_OF_RNA_BIOSYNTHETIC_PROCESS	44	0.31603	0.893771	0.702621	0.965185	1	285	tags=50%, list=42%, signal=81%
GO_0032774_BP_RNA_BIOSYNTHETIC_PROCESS	GO_0032774_BP_RNA_BIOSYNTHETIC_PROCESS	44	0.31603	0.892001	0.72317	0.963526	1	285	tags=50%, list=42%, signal=81%
GO_0019219_BP_REGULATION_OF_NUCLEOBASE_CONTAINING_COMPOUND_METABOLIC_PROCESS	GO_0019219_BP_REGULATION_OF_NUCLEOBASE_CONTAINING_COMPOUND_METABOLIC_PROCESS	44	0.31603	0.890719	0.702106	0.961082	1	285	tags=50%, list=42%, signal=81%
GO_0050794_BP_REGULATION_OF_CELLULAR_PROCESS	GO_0050794_BP_REGULATION_OF_CELLULAR_PROCESS	81	0.305138	0.890177	0.752	0.957102	1	285	tags=47%, list=42%, signal=71%
GO_0140110_MF_TRANSCRIPTION_REGULATOR_ACTIVITY	GO_0140110_MF_TRANSCRIPTION_REGULATOR_ACTIVITY	44	0.31603	0.889563	0.70997	0.953331	1	285	tags=50%, list=42%, signal=81%
GO_1903506_BP_REGULATION_OF_NUCLEIC_ACID_TEMPLATED_TRANSCRIPTION	GO_1903506_BP_REGULATION_OF_NUCLEIC_ACID_TEMPLATED_TRANSCRIPTION	44	0.31603	0.889554	0.713427	0.948286	1	285	tags=50%, list=42%, signal=81%
GO_0044260_BP_CELLULAR_MACROMOLECULE_METABOLIC_PROCESS	GO_0044260_BP_CELLULAR_MACROMOLECULE_METABOLIC_PROCESS	82	0.304074	0.889072	0.763	0.944298	1	285	tags=46%, list=42%, signal=70%
GO_0071840_BP_CELLULAR_COMPONENT_ORGANIZATION_OR_BIOGENESIS	GO_0071840_BP_CELLULAR_COMPONENT_ORGANIZATION_OR_BIOGENESIS	54	0.308567	0.886627	0.728729	0.944273	1	221	tags=33%, list=33%, signal=46%
GO_0005829_CC_CYTOSOL	GO_0005829_CC_CYTOSOL	37	0.321411	0.885019	0.705645	0.94276	1	274	tags=49%, list=41%, signal=77%
GO_0034654_BP_NUCLEOBASE_CONTAINING_COMPOUND_BIOSYNTHETIC_PROCESS	GO_0034654_BP_NUCLEOBASE_CONTAINING_COMPOUND_BIOSYNTHETIC_PROCESS	44	0.31603	0.88445	0.726178	0.938914	1	285	tags=50%, list=42%, signal=81%
GO_0097659_BP_NUCLEIC_ACID_TEMPLATED_TRANSCRIPTION	GO_0097659_BP_NUCLEIC_ACID_TEMPLATED_TRANSCRIPTION	44	0.31603	0.881877	0.722723	0.939267	1	285	tags=50%, list=42%, signal=81%
GO_0043167_MF_ION_BINDING	GO_0043167_MF_ION_BINDING	15	0.359412	0.88147	0.677555	0.935261	1	296	tags=60%, list=44%, signal=104%
GO_0043231_CC_INTRACELLULAR_MEMBRANE_BOUNDED_ORGANELLE	GO_0043231_CC_INTRACELLULAR_MEMBRANE_BOUNDED_ORGANELLE	142	0.294812	0.878967	0.82	0.935321	1	287	tags=42%, list=42%, signal=58%
GO_0010556_BP_REGULATION_OF_MACROMOLECULE_BIOSYNTHETIC_PROCESS	GO_0010556_BP_REGULATION_OF_MACROMOLECULE_BIOSYNTHETIC_PROCESS	46	0.312602	0.87849	0.725175	0.9315	1	285	tags=50%, list=42%, signal=81%
GO_0043227_CC_MEMBRANE_BOUNDED_ORGANELLE	GO_0043227_CC_MEMBRANE_BOUNDED_ORGANELLE	143	0.290252	0.876816	0.8	0.929861	1	265	tags=38%, list=39%, signal=50%
GO_0023051_BP_REGULATION_OF_SIGNALING	GO_0023051_BP_REGULATION_OF_SIGNALING	15	0.352868	0.8742	0.669872	0.930194	1	221	tags=47%, list=33%, signal=68%
GO_0044422_CC_OBSOLETE_ORGANELLE_PART	GO_0044422_CC_OBSOLETE_ORGANELLE_PART	53	0.307275	0.873919	0.757515	0.926055	1	247	tags=36%, list=37%, signal=52%
GO_0005622_CC_INTRACELLULAR_ANATOMICAL_STRUCTURE	GO_0005622_CC_INTRACELLULAR_ANATOMICAL_STRUCTURE	173	0.289896	0.873859	0.828	0.921546	1	288	tags=44%, list=43%, signal=57%
GO_0044424_CC_OBSOLETE_INTRACELLULAR_PART	GO_0044424_CC_OBSOLETE_INTRACELLULAR_PART	173	0.289896	0.873166	0.855	0.918148	1	288	tags=44%, list=43%, signal=57%
GO_0016043_BP_CELLULAR_COMPONENT_ORGANIZATION	GO_0016043_BP_CELLULAR_COMPONENT_ORGANIZATION	46	0.307803	0.86668	0.753273	0.925315	1	221	tags=35%, list=33%, signal=48%
GO_0009059_BP_MACROMOLECULE_BIOSYNTHETIC_PROCESS	GO_0009059_BP_MACROMOLECULE_BIOSYNTHETIC_PROCESS	59	0.301609	0.859754	0.780781	0.933547	1	303	tags=53%, list=45%, signal=87%
GO_0010646_BP_REGULATION_OF_CELL_COMMUNICATION	GO_0010646_BP_REGULATION_OF_CELL_COMMUNICATION	15	0.352868	0.859561	0.702306	0.929302	1	221	tags=47%, list=33%, signal=68%
GO_0007154_BP_CELL_COMMUNICATION	GO_0007154_BP_CELL_COMMUNICATION	43	0.306801	0.856199	0.756269	0.93057	1	344	tags=58%, list=51%, signal=111%
GO_0140096_MF_CATALYTIC_ACTIVITY_ACTING_ON_A_PROTEIN	GO_0140096_MF_CATALYTIC_ACTIVITY_ACTING_ON_A_PROTEIN	25	0.325604	0.856054	0.726714	0.926305	1	223	tags=40%, list=33%, signal=57%
GO_0044085_BP_CELLULAR_COMPONENT_BIOGENESIS	GO_0044085_BP_CELLULAR_COMPONENT_BIOGENESIS	21	0.322396	0.847453	0.717817	0.936413	1	149	tags=24%, list=22%, signal=30%
GO_0009628_BP_RESPONSE_TO_ABIOTIC_STIMULUS	GO_0009628_BP_RESPONSE_TO_ABIOTIC_STIMULUS	58	0.293594	0.841323	0.806613	0.941998	1	288	tags=47%, list=43%, signal=74%
GO_2000026_BP_REGULATION_OF_MULTICELLULAR_ORGANISMAL_DEVELOPMENT	GO_2000026_BP_REGULATION_OF_MULTICELLULAR_ORGANISMAL_DEVELOPMENT	17	0.333859	0.824252	0.748702	0.964148	1	169	tags=29%, list=25%, signal=38%
GO_0042592_BP_HOMEOSTATIC_PROCESS	GO_0042592_BP_HOMEOSTATIC_PROCESS	17	0.325629	0.816723	0.759747	0.970715	1	349	tags=65%, list=52%, signal=130%
GO_0044446_CC_OBSOLETE_INTRACELLULAR_ORGANELLE_PART	GO_0044446_CC_OBSOLETE_INTRACELLULAR_ORGANELLE_PART	50	0.283444	0.804046	0.843531	0.983634	1	174	tags=24%, list=26%, signal=30%
GO_0007165_BP_SIGNAL_TRANSDUCTION	GO_0007165_BP_SIGNAL_TRANSDUCTION	32	0.291488	0.801478	0.805221	0.982422	1	221	tags=34%, list=33%, signal=49%
GO_0031325_BP_POSITIVE_REGULATION_OF_CELLULAR_METABOLIC_PROCESS	GO_0031325_BP_POSITIVE_REGULATION_OF_CELLULAR_METABOLIC_PROCESS	16	0.320061	0.800561	0.757862	0.979062	1	149	tags=31%, list=22%, signal=39%
GO_0097159_MF_ORGANIC_CYCLIC_COMPOUND_BINDING	GO_0097159_MF_ORGANIC_CYCLIC_COMPOUND_BINDING	32	0.290054	0.793905	0.809859	0.98337	1	303	tags=50%, list=45%, signal=86%
GO_0009416_BP_RESPONSE_TO_LIGHT_STIMULUS	GO_0009416_BP_RESPONSE_TO_LIGHT_STIMULUS	18	0.313997	0.782757	0.810166	0.992811	1	284	tags=56%, list=42%, signal=93%
GO_0033993_BP_RESPONSE_TO_LIPID	GO_0033993_BP_RESPONSE_TO_LIPID	43	0.277002	0.77869	0.857573	0.992913	1	96	tags=16%, list=14%, signal=18%
GO_0050793_BP_REGULATION_OF_DEVELOPMENTAL_PROCESS	GO_0050793_BP_REGULATION_OF_DEVELOPMENTAL_PROCESS	20	0.302863	0.774833	0.82213	0.992873	1	23	tags=10%, list=3%, signal=10%
GO_0009755_BP_HORMONE_MEDIATED_SIGNALING_PATHWAY	GO_0009755_BP_HORMONE_MEDIATED_SIGNALING_PATHWAY	21	0.29741	0.769081	0.803534	0.994565	1	214	tags=33%, list=32%, signal=47%
GO_0001101_BP_RESPONSE_TO_ACID_CHEMICAL	GO_0001101_BP_RESPONSE_TO_ACID_CHEMICAL	54	0.271878	0.767653	0.887888	0.991675	1	285	tags=39%, list=42%, signal=62%
GO_0036211_BP_PROTEIN_MODIFICATION_PROCESS	GO_0036211_BP_PROTEIN_MODIFICATION_PROCESS	17	0.300433	0.757594	0.822598	0.997979	1	366	tags=65%, list=54%, signal=138%
GO_1901363_MF_HETEROCYCLIC_COMPOUND_BINDING	GO_1901363_MF_HETEROCYCLIC_COMPOUND_BINDING	31	0.277723	0.755195	0.864048	0.995811	1	303	tags=48%, list=45%, signal=84%
GO_0006464_BP_CELLULAR_PROTEIN_MODIFICATION_PROCESS	GO_0006464_BP_CELLULAR_PROTEIN_MODIFICATION_PROCESS	17	0.300433	0.752497	0.82113	0.993904	1	366	tags=65%, list=54%, signal=138%
GO_0044267_BP_CELLULAR_PROTEIN_METABOLIC_PROCESS	GO_0044267_BP_CELLULAR_PROTEIN_METABOLIC_PROCESS	22	0.288742	0.752301	0.830578	0.989665	1	206	tags=32%, list=30%, signal=44%
GO_0023052_BP_SIGNALING	GO_0023052_BP_SIGNALING	33	0.277344	0.750968	0.86687	0.986556	1	344	tags=55%, list=51%, signal=106%
GO_0048519_BP_NEGATIVE_REGULATION_OF_BIOLOGICAL_PROCESS	GO_0048519_BP_NEGATIVE_REGULATION_OF_BIOLOGICAL_PROCESS	19	0.290452	0.745338	0.825641	0.987641	1	330	tags=63%, list=49%, signal=120%
GO_0048523_BP_NEGATIVE_REGULATION_OF_CELLULAR_PROCESS	GO_0048523_BP_NEGATIVE_REGULATION_OF_CELLULAR_PROCESS	17	0.294484	0.738503	0.832117	0.989786	1	330	tags=65%, list=49%, signal=123%
GO_0009314_BP_RESPONSE_TO_RADIATION	GO_0009314_BP_RESPONSE_TO_RADIATION	19	0.283239	0.718427	0.850105	1	1	284	tags=53%, list=42%, signal=88%
GO_0003677_MF_DNA_BINDING	GO_0003677_MF_DNA_BINDING	25	0.271686	0.716571	0.874743	1	1	303	tags=52%, list=45%, signal=91%
GO_0043412_BP_MACROMOLECULE_MODIFICATION	GO_0043412_BP_MACROMOLECULE_MODIFICATION	18	0.2819	0.713861	0.884817	0.997844	1	366	tags=61%, list=54%, signal=130%
GO_0005794_CC_GOLGI_APPARATUS	GO_0005794_CC_GOLGI_APPARATUS	28	0.258792	0.699974	0.897149	1	1	326	tags=46%, list=48%, signal=86%
GO_0051173_BP_POSITIVE_REGULATION_OF_NITROGEN_COMPOUND_METABOLIC_PROCESS	GO_0051173_BP_POSITIVE_REGULATION_OF_NITROGEN_COMPOUND_METABOLIC_PROCESS	15	0.28171	0.699391	0.886532	0.999966	1	360	tags=67%, list=53%, signal=139%
GO_0003676_MF_NUCLEIC_ACID_BINDING	GO_0003676_MF_NUCLEIC_ACID_BINDING	27	0.261033	0.697545	0.903886	0.996911	1	303	tags=48%, list=45%, signal=84%
GO_1901701_BP_CELLULAR_RESPONSE_TO_OXYGEN_CONTAINING_COMPOUND	GO_1901701_BP_CELLULAR_RESPONSE_TO_OXYGEN_CONTAINING_COMPOUND	24	0.259303	0.679745	0.896907	1	1	131	tags=21%, list=19%, signal=25%
GO_0006793_BP_PHOSPHORUS_METABOLIC_PROCESS	GO_0006793_BP_PHOSPHORUS_METABOLIC_PROCESS	27	0.24972	0.661884	0.913177	1	1	366	tags=56%, list=54%, signal=116%
GO_0006970_BP_RESPONSE_TO_OSMOTIC_STRESS	GO_0006970_BP_RESPONSE_TO_OSMOTIC_STRESS	16	0.267165	0.661684	0.894958	1	1	131	tags=19%, list=19%, signal=23%
GO_0006796_BP_PHOSPHATE_CONTAINING_COMPOUND_METABOLIC_PROCESS	GO_0006796_BP_PHOSPHATE_CONTAINING_COMPOUND_METABOLIC_PROCESS	26	0.23969	0.648027	0.932722	1	1	366	tags=54%, list=54%, signal=113%
GO_0043565_MF_SEQUENCE_SPECIFIC_DNA_BINDING	GO_0043565_MF_SEQUENCE_SPECIFIC_DNA_BINDING	20	0.252126	0.646613	0.92244	1	1	303	tags=55%, list=45%, signal=97%
GO_0048608_BP_REPRODUCTIVE_STRUCTURE_DEVELOPMENT	GO_0048608_BP_REPRODUCTIVE_STRUCTURE_DEVELOPMENT	22	0.243045	0.634289	0.920207	1	1	284	tags=45%, list=42%, signal=76%
GO_0005634_CC_NUCLEUS	GO_0005634_CC_NUCLEUS	46	0.222022	0.630027	0.957916	1	1	287	tags=39%, list=42%, signal=63%
GO_0061458_BP_REPRODUCTIVE_SYSTEM_DEVELOPMENT	GO_0061458_BP_REPRODUCTIVE_SYSTEM_DEVELOPMENT	22	0.243045	0.625235	0.935052	1	1	284	tags=45%, list=42%, signal=76%
GO_0071396_BP_CELLULAR_RESPONSE_TO_LIPID	GO_0071396_BP_CELLULAR_RESPONSE_TO_LIPID	21	0.234968	0.61105	0.944041	1	1	214	tags=29%, list=32%, signal=41%
GO_0071229_BP_CELLULAR_RESPONSE_TO_ACID_CHEMICAL	GO_0071229_BP_CELLULAR_RESPONSE_TO_ACID_CHEMICAL	16	0.234567	0.577782	0.957068	1	1	337	tags=50%, list=50%, signal=97%
GO_0012505_CC_ENDOMEMBRANE_SYSTEM	GO_0012505_CC_ENDOMEMBRANE_SYSTEM	48	0.193082	0.537017	0.986908	1	1	253	tags=27%, list=37%, signal=40%
GO_0003006_BP_DEVELOPMENTAL_PROCESS_INVOLVED_IN_REPRODUCTION	GO_0003006_BP_DEVELOPMENTAL_PROCESS_INVOLVED_IN_REPRODUCTION	26	0.200051	0.529343	0.974645	1	1	100	tags=15%, list=15%, signal=17%
GO_0048869_BP_CELLULAR_DEVELOPMENTAL_PROCESS	GO_0048869_BP_CELLULAR_DEVELOPMENTAL_PROCESS	23	0.197834	0.519943	0.980372	1	1	221	tags=30%, list=33%, signal=44%
GO_0005783_CC_ENDOPLASMIC_RETICULUM	GO_0005783_CC_ENDOPLASMIC_RETICULUM	19	0.206079	0.519043	0.982273	1	1	253	tags=26%, list=37%, signal=41%
GO_0016705_MF_OXIDOREDUCTASE_ACTIVITY_ACTING_ON_PAIRED_DONORS_WITH_INCORPORATION_OR_REDUCTION_OF_MOLECULAR_OXYGEN	GO_0016705_MF_OXIDOREDUCTASE_ACTIVITY_ACTING_ON_PAIRED_DONORS_WITH_INCORPORATION_OR_REDUCTION_OF_MOLECULAR_OXYGEN	16	0.207939	0.514255	0.979979	1	1	47	tags=6%, list=7%, signal=7%
GO_0022414_BP_REPRODUCTIVE_PROCESS	GO_0022414_BP_REPRODUCTIVE_PROCESS	27	0.19021	0.506261	0.983539	1	1	100	tags=15%, list=15%, signal=17%
GO_0000003_BP_REPRODUCTION	GO_0000003_BP_REPRODUCTION	28	0.187505	0.500652	0.985729	1	1	284	tags=39%, list=42%, signal=65%
GO_0009415_BP_RESPONSE_TO_WATER	GO_0009415_BP_RESPONSE_TO_WATER	18	0.197081	0.498708	0.986514	1	1	278	tags=39%, list=41%, signal=64%
GO_0009414_BP_RESPONSE_TO_WATER_DEPRIVATION	GO_0009414_BP_RESPONSE_TO_WATER_DEPRIVATION	18	0.197081	0.493416	0.982329	0.997567	1	278	tags=39%, list=41%, signal=64%
GO_0070542_BP_RESPONSE_TO_FATTY_ACID	GO_0070542_BP_RESPONSE_TO_FATTY_ACID	18	0.183838	0.465736	0.989496	0.997427	1	94	tags=11%, list=14%, signal=13%
GO_0009753_BP_RESPONSE_TO_JASMONIC_ACID	GO_0009753_BP_RESPONSE_TO_JASMONIC_ACID	18	0.183838	0.464486	0.98847	0.993662	1	94	tags=11%, list=14%, signal=13%
